# Supplementary material for: Slowed epigenetic aging in Olympic champions compared to non-champions
Source: GeroScience. 2024 Nov 27;47(2):2555–65. doi: 10.1007/s11357-024-01440-5 (PMC11978583; doi:10.1007/s11357-024-01440-5)
Supplement: Supplementary file 1 — Metadata of all samples and the results of the 7 epigenetic clock and the DNAm telomere length. (XLSX 98 KB) [file 11357_2024_1440_MOESM1_ESM.xlsx]

## Sheet: Sheet1
ID	Gender	Olympic champion	Sport	Age (years)	Project	DNAmAge	DNAmAgeHannum	DNAmAgeSkinBloodClock	DNAmPhenoAge	DNAmFitAge	DNAmGrimAgeBasedOnRealAge	DNAmGrimAge2BasedOnRealAge	DNAmTL	AgeAccel_DNAmAge	AgeAccel_Hannum	AgeAccel_SkinBlood	AgeAccel_Pheno	AgeAccel_DNAmFitAge	AgeAccel_GrimAge	AgeAccel_GrimAge2	AgeAccel_DNAmTL
1	male	no		57.837	MET2019	58.4054	58.5761	63.9517	46.7081	69.1615	59.5594	65.435	6.46428	3.11491	11.4541	7.40278	0.585577	8.53815	1.42171	2.58251	-0.434638
2	male	no		61.665	MET2019	58.3808	51.1422	65.0273	46.1622	63.6513	60.7076	65.2686	6.80719	0.219152	0.652164	4.93615	-3.46012	-0.813693	-0.482586	-0.524755	-0.018018
6	female	no		62.888	MET2019	63.4089	55.8502	66.3842	52.9305	64.6227	59.058	63.6967	6.79657	4.33003	4.28406	5.16128	2.19013	-1.06973	-3.1074	-3.03627	-0.00509
13	male	no		33.054	MET2019	31.2667	24.283	28.8324	26.8172	38.1011	43.6676	49.117	7.439	-5.43594	-1.03382	-4.78323	3.35236	2.34942	5.29203	5.30412	0.062903
14	male	no		68.578	MET2019	57.5738	56.1277	66.7037	48.1314	68.1441	66.8477	72.4295	6.88645	-5.77276	-0.44472	0.215435	-7.81111	-3.25868	0.1451	1.32522	0.194344
16	female	no		64.942	MET2019	59.7596	53.1162	63.7163	43.0858	66.8501	64.0854	67.0262	6.75499	-0.859865	-0.257053	0.592726	-9.53246	-0.903633	0.282215	-1.28475	-0.007122
20	male	no		82.73	MET2019	72.8986	64.8259	80.3822	63.375	86.4392	80.141	86.0334	6.52061	-1.06239	-4.19808	0.798263	-5.50589	0.833824	2.15357	4.05679	0.100994
23	female	no		62.379	MET2019	52.6379	49.1555	60.4564	43.1378	59.3704	56.0209	58.9735	7.16603	-6.05921	-1.96276	-0.295492	-7.13724	-5.81124	-5.73861	-7.36843	0.354567
25	female	no		58.179	MET2019	58.6168	45.5823	51.6972	39.5042	60.0432	57.4097	60.8589	7.05035	3.06975	-1.84062	-5.16813	-6.931	-0.923361	-1.0007	-2.25637	0.158014
26	female	no		66.604	MET2019	60.9817	53.928	61.9449	51.7093	67.1329	62.636	68.3343	6.80976	-0.884288	-0.907551	-2.71664	-2.42847	-2.28886	-2.4925	-1.25346	0.079652
27	female	no		72.474	MET2019	65.622	59.1289	69.0944	58.4911	74.8168	69.7091	72.9641	6.36837	-0.646678	-0.871369	-0.999072	-1.01327	-0.495894	-0.100214	-1.13332	-0.248719
28	female	no		54.511	MET2019	52.3564	49.7391	52.4487	40.3289	60.1055	54.3007	59.6141	6.94133	-0.439558	5.54343	-1.02245	-2.75287	2.82007	-1.18482	-0.68317	-0.021631
29	female	no		69.347	MET2019	62.7047	55.3811	67.139	58.5156	73.0515	65.8062	71.5439	6.43029	-1.21868	-1.86794	-0.060883	1.87002	0.877014	-1.5096	-0.151159	-0.247006
32	male	no		73.257	MET2019	61.0681	58.9641	70.8686	47.0419	67.1642	68.0585	72.0727	6.73356	-5.78781	-1.72511	0.05055	-13.1783	-8.93435	-2.37514	-2.62628	0.131547
33	female	no		65.522	MET2019	50.3164	52.7612	64.041	51.247	72.6885	65.5005	71.023	6.85804	-10.7381	-1.12241	0.380686	-1.9015	4.35269	1.23477	2.2665	0.107091
38	male	no		51.88	MET2019	48.3021	48.475	51.6528	43.5257	54.3286	55.9583	60.6656	6.80728	-2.5205	6.59421	0.616289	2.84935	-0.31644	2.57073	2.38958	-0.206332
39	male	no		49.194	MET2019	47.674	43.334	48.5453	32.8726	46.9141	50.4078	54.926	6.77561	-1.13406	3.81648	-0.005708	-5.34818	-5.03531	-0.83787	-1.28644	-0.289726
40	male	no		47.154	MET2019	44.558	43.7199	45.1847	36.1529	52.6358	52.0956	56.0302	6.94347	-2.71999	5.99729	-1.4786	-0.202828	2.7337	2.47658	1.38493	-0.161143
43	male	no		54.251	MET2019	44.4642	43.068	49.3564	41.267	49.2139	55.703	60.2515	6.84357	-8.13672	-0.898897	-3.87416	-1.5771	-7.8106	0.424841	0.15397	-0.124395
44	male	no		44.444	MET2019	46.2595	38.8343	49.3772	36.5989	49.9879	53.7264	59.1148	7.17982	1.01408	3.496	5.22166	2.72085	2.80552	6.26835	6.55155	0.023027
45	female	no		62.823	MET2019	54.74	51.5086	62.9199	54.252	67.676	60.8645	64.2375	6.62993	-4.29016	-0.00032	1.75713	3.57099	2.04878	-1.24904	-2.44549	-0.172979
49	female	no		75.159	MET2019	64.9348	55.9084	69.1517	58.8339	75.3789	70.0999	72.7646	6.56386	-3.34764	-6.45423	-3.42639	-3.12517	-2.62841	-1.85046	-3.39555	-0.001535
50	female	no		44.86	MET2019	42.4457	38.3536	45.7988	38.1062	48.4124	49.2062	55.3644	7.11891	-3.1117	2.64931	1.25836	3.84778	0.812506	1.41648	2.48151	-0.029871
51	female	no		66.971	MET2019	66.1122	52.6514	65.5771	55.9643	64.8582	60.2839	66.8915	6.88588	3.97088	-2.50707	0.57592	1.49098	-4.93183	-5.13723	-2.97825	0.162829
55	female	no		51.945	MET2019	50.8009	45.7569	57.8255	46.4181	56.6397	53.7815	59.0669	7.04519	-0.070467	3.81894	6.72882	5.6823	1.92945	0.342149	0.740947	0.032831
56	female	no		42.283	MET2019	42.3295	34.19	42.1629	36.7211	43.4118	45.7562	51.4627	7.1494	-1.29514	0.75305	0.007141	4.81875	-1.6019	0.021381	0.559605	-0.049002
57	male	no		63.817	MET2019	63.6309	57.2148	66.1109	50.3837	68.067	63.2078	68.6206	6.62857	3.85522	4.83129	4.02831	-1.20607	1.4423	0.301694	1.17401	-0.155201
58	female	no		52.671	MET2019	46.0474	40.6565	48.184	43.1526	52.2726	49.4592	55.1358	7.11722	-5.36851	-1.92027	-3.58444	1.75302	-3.16628	-4.55906	-3.74786	0.11884
59	male	no		39.877	MET2019	37.9025	36.1642	39.158	34.9646	41.953	45.2987	51.9959	7.175	-3.91751	4.84417	-0.771362	5.26192	-0.646088	1.48236	2.94129	-0.069728
60	female	no		41.457	MET2019	42.8949	38.2708	45.0578	34.5758	45.7658	45.9156	54.2747	7.19188	-0.110198	5.56069	3.66634	3.42858	1.58107	0.83942	4.0062	-0.022422
63	male	no		67.321	MET2019	59.6826	52.7366	61.6125	54.9524	69.0321	66.0882	69.8057	6.54158	-2.7212	-2.7299	-3.7126	0.159122	-1.10921	0.387951	-0.332881	-0.17473
64	male	no		64.797	MET2019	61.808	58.0071	66.4265	51.3032	67.4641	63.3613	65.0558	6.51849	1.29732	4.76142	3.43705	-1.18255	-0.1441	-0.326283	-3.14371	-0.246417
65	male	no		65.678	MET2019	61.4943	52.3577	65.7741	51.9362	70.546	68.5972	71.4377	6.78811	0.322798	-1.66321	1.96946	-1.35497	2.05358	4.20706	2.56134	0.040171
66	female	no		42.867	MET2019	38.5523	33.5609	42.6822	31.115	47.3152	45.4734	51.5926	7.07165	-5.51031	-0.38984	-0.013976	-1.32128	1.71546	-0.727127	0.240847	-0.115509
67	male	no		39.203	MET2019	35.4939	34.2598	36.7908	33.4881	45.2952	44.571	49.2645	6.97616	-5.8206	3.53279	-2.51488	4.40162	3.37255	1.2922	0.727701	-0.281539
68	female	no		58.059	MET2019	59.0815	51.641	60.6726	49.8969	63.9325	56.094	61.5574	6.83369	3.6245	4.32366	3.91822	3.57138	3.08638	-2.22069	-1.46563	-0.060953
69	female	no		61.076	MET2019	55.1735	54.052	67.1744	50.7286	68.8387	61.2092	67.6991	6.56182	-2.54634	4.08017	7.62823	1.64478	4.96475	0.488779	2.35826	-0.27473
70	male	no		78.467	MET2019	62.6911	61.663	71.3225	50.1797	74.6615	72.2981	73.345	6.64494	-8.07245	-3.61022	-4.31661	-14.8038	-6.66564	-2.29004	-5.35658	0.143238
71	male	no		67.351	MET2019	59.7067	58.2919	66.5939	49.6688	65.444	63.0963	68.6959	6.83332	-2.71961	2.79902	1.24105	-5.15189	-4.72738	-2.62791	-1.46574	0.117589
72	male	no		40.556	MET2019	36.5904	29.7276	41.5626	28.3577	40.1235	43.2604	49.091	7.22432	-5.73891	-2.18987	1.0049	-1.9658	-3.15698	-1.09734	-0.485331	-0.00733
73	male	no		62.204	MET2019	57.8368	50.6389	61.0007	47.6662	62.3186	59.3178	62.5912	6.77055	-0.729133	-0.325437	0.410731	-2.44884	-2.68734	-2.30218	-3.6162	-0.044287
74	male	no		64.753	MET2019	62.4559	54.6434	66.4399	54.9656	70.2133	71.4067	73.6029	6.68396	1.9782	1.43641	3.49116	2.52007	2.64916	7.7542	5.43718	-0.081797
75	male	no		55.395	MET2019	53.3417	42.3073	52.7872	40.8961	53.7531	54.4113	58.3369	6.9665	-0.117297	-2.66614	-1.50197	-2.99392	-4.41955	-1.77915	-2.63952	0.020566
76	male	no		47.893	MET2019	44.9133	39.8742	47.8667	36.501	48.9671	49.7153	55.2018	6.76431	-2.9189	1.50134	0.519578	-0.530296	-1.67669	-0.492971	-0.011129	-0.326077
77	male	no		70.464	MET2019	68.5879	61.6476	69.8536	64.9434	76.2473	71.3753	73.6936	6.60081	3.82675	3.41582	1.6201	7.27663	2.95174	3.16881	1.14035	-0.054985
78	female	no		63.012	MET2019	61.3326	56.9851	62.3273	48.9387	65.1624	58.2762	61.5261	6.76495	2.16065	5.30993	0.989678	-1.91508	-0.65451	-3.98801	-5.30211	-0.034327
79	male	no		53.057	MET2019	49.7435	45.0642	55.1863	38.6733	53.6375	49.7925	52.3094	6.76953	-1.96188	2.14783	3.06059	-3.07921	-2.18876	-4.5336	-6.87079	-0.221426
80	female	no		53.766	MET2019	51.9583	41.9647	51.6836	45.8707	57.2032	53.9182	59.7443	7.21717	-0.278904	-1.57543	-1.09811	3.47007	0.665405	-0.973291	0.019397	0.239868
81	female	no		52.033	MET2019	42.725	45.1937	54.793	39.5789	52.0223	45.6683	49.7253	7.0318	-8.21235	3.17834	3.61486	-1.23736	-2.77625	-7.84122	-8.6682	0.021129
82	female	no		62.946	MET2019	64.5296	55.2871	62.7345	60.0447	66.7292	59.4238	63.1558	6.7902	5.40723	3.66994	1.45794	9.25122	0.978551	-2.78781	-3.62167	-0.010342
83	female	no		60.172	MET2019	51.4946	45.414	55.271	39.0928	58.2913	53.549	57.0253	7.19576	-5.54723	-3.76245	-3.43862	-9.16449	-4.67543	-6.45063	-7.62107	0.3418
84	male	no		56.386	MET2019	52.66	47.7946	56.7132	36.8457	61.5238	61.0367	64.6732	6.99591	-1.54221	1.9492	1.50704	-7.9503	2.35663	4.05602	2.93545	0.069059
85	female	no		49.084	MET2019	47.8393	42.4316	48.5038	39.7318	50.2522	47.9915	53.8038	7.08047	-0.88623	3.01088	0.054598	1.61161	-1.58681	-3.16654	-2.32417	0.013021
86	female	no		67.294	MET2019	61.4906	48.8785	59.5648	44.8776	70.2939	61.9941	64.9386	6.82703	-0.892923	-6.56417	-5.7353	-9.89099	0.179676	-3.68462	-5.17922	0.110205
87	female	no		37.09	MET2019	38.4942	34.7435	35.374	35.7369	43.7097	41.9492	49.9114	7.50136	-1.23551	5.87561	-1.97643	8.58218	3.90756	0.355287	2.99784	0.202973
88	female	no		68.222	MET2019	63.4089	60.296	72.4012	63.3408	70.8415	66.0102	71.9577	6.60491	0.329322	4.03682	6.24235	7.72381	-0.204037	-0.408504	1.12689	-0.094051
89	male	no		65.202	MET2019	60.1635	59.2759	65.1264	49.314	66.3023	64.6646	67.5986	6.5157	-0.650979	5.67381	1.76223	-3.54194	-1.71244	0.654013	-0.912022	-0.241408
90	male	no		62.579	MET2019	60.4974	55.8339	62.6347	55.3397	65.4835	67.1516	71.5043	6.62508	1.65027	4.53965	1.69772	4.8818	0.101218	5.23261	5.00872	-0.182529
91	male	no		55.959	MET2019	51.6973	45.1532	52.5118	45.2879	58.1758	59.3498	63.9233	6.97212	-2.18471	-0.316412	-2.29931	0.882302	-0.562844	2.70961	2.51363	0.037047
92	male	no		63.666	MET2019	61.9108	53.1408	61.5355	53.9723	70.2053	66.4034	72.06	6.862	2.24838	0.890226	-0.40736	2.52062	3.73208	3.61763	4.72936	0.07532
93	male	no		42.245	MET2019	39.5553	35.4592	42.3785	37.5052	48.4963	50.5695	54.0912	7.22065	-4.04083	2.05568	0.257893	5.63755	3.5208	4.86491	3.21734	0.021515
94	female	no		56.972	MET2019	54.7044	47.7057	58.0949	45.3058	60.4963	61.4721	65.1687	7.03038	0.062613	1.34475	2.34647	-0.025957	0.741097	4.02421	2.98078	0.114813
95	male	no		56.906	MET2019	50.9469	50.1287	59.1074	48.7253	61.8944	59.9302	64.5331	6.70767	-3.64531	3.8258	3.41999	3.45388	2.20536	2.53493	2.3959	-0.209172
96	female	no		63.351	MET2019	60.7881	54.2937	62.2021	50.4755	62.6055	63.7195	68.2843	6.78954	1.36193	2.32019	0.550767	-0.688218	-3.5516	1.18498	1.1957	-0.00321
98	female	no		61.933	MET2019	52.7603	56.7649	64.3932	51.1303	61.7755	56.4097	60.7242	7.12997	-5.60236	6.03908	4.05399	1.263	-2.95854	-4.99412	-5.27501	0.309916
99	male	no		65.125	MET2019	59.6354	52.0367	67.6659	51.4258	63.8178	64.0506	70.6593	7.04788	-1.12128	-1.49757	4.37298	-1.35976	-4.11961	0.101458	2.20775	0.289287
100	male	no		41.04	MET2019	41.9139	34.2527	40.1501	22.8692	43.7941	44.6449	47.9958	7.14396	-0.77842	1.90947	-0.855468	-7.89683	0.027896	-0.098787	-1.95229	-0.07837
101	male	no		74.012	MET2019	71.6547	65.3273	72.8009	59.6617	82.692	76.8162	76.5821	6.03339	4.23249	3.97386	1.28422	-1.24882	5.83573	5.78056	1.30314	-0.554082
102	female	no		57.785	MET2019	55.2935	47.4803	60.9434	42.9617	58.9972	53.8756	57.5674	6.86025	0.041949	0.404063	4.44257	-3.11329	-1.574	-4.22059	-5.24511	-0.039663
103	male	no		58.379	MET2019	60.832	53.0299	59.3096	45.2692	56.465	54.0483	56.6403	6.99001	5.13497	5.43105	2.25913	-1.34888	-4.70232	-4.5216	-6.62857	0.101529
104	female	no		56.769	MET2019	51.9365	47.1201	56.6788	39.7788	57.2291	53.6518	58.0385	7.01713	-2.55298	0.937755	1.11815	-5.36735	-2.32241	-3.63424	-3.99352	0.097649
105	female	no		46.946	MET2019	52.0456	41.225	49.4868	50.4049	49.5621	48.1614	54.6443	6.86461	4.92365	3.68533	3.016	14.2394	-0.13128	-1.29179	0.158905	-0.244008
106	male	no		80.145	MET2019	73.6789	62.568	75.174	65.7227	80.0346	79.2108	85.948	6.55457	1.65677	-4.18159	-2.01794	-0.794874	-2.97653	3.28459	5.95732	0.085182
108	female	no		55.877	MET2019	50.4159	49.3583	60.3603	50.2025	54.3842	54.201	58.3184	6.70435	-3.40452	3.96081	5.62507	5.8719	-4.27211	-2.37379	-3.0283	-0.232308
109	female	no		55.244	MET2019	50.1188	42.1224	54.5432	35.1978	53.6734	50.952	55.8624	7.09425	-3.22688	-2.71819	0.393748	-8.55416	-4.34765	-5.11801	-4.99798	0.145405
110	female	no		50.869	MET2019	44.8367	41.7393	51.5371	36.8808	50.3617	47.5158	52.2078	7.17107	-5.22762	0.74808	1.43616	-2.87127	-3.26872	-5.06555	-5.29151	0.137989
111	male	no		64.753	MET2019	56.2462	53.1422	62.9472	63.2355	60.0622	62.7655	63.5458	6.78059	-4.23153	-0.064828	-0.001567	10.79	-7.50187	-0.887029	-4.61995	0.014838
112	male	no		54.88	MET2019	55.5612	48.8348	58.4042	46.6692	55.785	54.4298	58.7757	6.47407	2.48848	4.3145	4.59156	3.25008	-1.87073	-1.34999	-1.80503	-0.481782
113	female	no		63.603	MET2019	57.7091	53.7926	64.8112	52.9255	70.4235	63.2826	68.5625	6.80477	-1.90606	1.59741	2.92665	1.53143	4.01348	0.547086	1.28024	0.016872
114	female	no		60.249	MET2019	54.4207	45.388	55.7306	46.8012	61.7831	56.4626	60.844	7.0791	-2.67886	-3.85622	-3.05031	-1.52655	-1.26086	-3.59845	-3.86156	0.226625
115	female	no		51.461	MET2019	48.9221	44.2759	50.9375	42.6793	56.1728	55.3728	60.3251	7.12263	-1.58622	2.76373	0.288757	2.38599	1.94823	2.31932	2.37099	0.100952
116	male	no		61.369	MET2019	51.2373	50.4072	58.4241	40.1537	62.5256	62.0373	66.3642	6.76218	-6.7023	0.17757	-1.39323	-9.19796	-1.64236	1.08323	0.798259	-0.068727
117	male	no		74.437	MET2019	66.2507	63.3625	72.792	63.1326	73.4588	71.5562	74.885	6.36749	-1.49028	1.63505	0.882109	1.83361	-3.82394	0.1816	-0.720492	-0.211807
118	female	no		59.384	MET2019	55.9011	46.1308	60.1592	48.7853	61.805	59.0758	63.1238	6.9134	-0.549715	-2.35228	2.17872	1.24839	-0.370874	-0.295414	-0.917124	0.044275
119	male	no		59.622	MET2019	53.9355	48.7479	56.5756	49.6993	57.5511	60.7755	66.7006	6.87953	-2.69386	0.055335	-1.62512	1.94477	-4.86364	1.21443	2.47683	0.014983
120	male	no		53.604	MET2019	54.247	48.7973	54.966	41.9473	52.7543	53.78	56.2208	6.85779	2.13134	5.3997	2.33417	-0.305277	-3.62086	-0.98226	-3.37967	-0.122627
121	male	no		62.73	MET2019	61.5806	52.8237	62.0136	48.6277	60.711	59.8584	63.3563	6.72866	2.62022	1.3966	0.936913	-1.9683	-4.82285	-2.18095	-3.2552	-0.076043
122	male	no		60.55	MET2019	58.7999	49.121	58.7907	40.2833	63.337	57.5042	61.5743	6.7762	1.47455	-0.38806	-0.268705	-8.31963	-0.009073	-2.79686	-3.36245	-0.070479
123	female	no		57.558	MET2019	56.9639	46.8144	57.8544	51.5599	60.9829	56.9609	62.3674	6.87498	1.88267	-0.062175	1.56363	5.69244	0.639546	-0.954323	-0.270698	-0.02931
124	female	no		51.247	MET2019	48.4341	40.2669	51.4608	37.6996	49.0352	47.2552	52.6728	7.1822	-1.91378	-1.05691	1.01005	-2.39805	-4.97455	-5.62754	-5.11687	0.156392
125	female	no		47.373	MET2019	51.1473	37.2121	50.3561	43.2301	54.4048	52.7634	58.6791	7.06973	3.70508	-0.70323	3.49017	6.67422	4.2829	2.96977	3.86558	-0.030666
126	male	no		77.144	MET2019	71.3618	76.9879	79.3439	64.3696	84.0577	77.641	83.19	6.03695	1.5905	12.8788	4.92896	0.595715	4.05824	4.10785	5.50486	-0.490222
127	male	no		62.571	MET2019	55.8848	53.5204	60.2976	47.8162	62.4411	62.9499	68.1886	6.64111	-2.95639	2.23322	-0.632018	-2.63444	-2.93318	1.03729	1.69922	-0.166655
129	female	no		58.563	MET2019	52.5418	50.6615	55.9156	42.3075	60.0776	56.035	61.7593	7.01486	-3.2932	2.90071	-1.30513	-4.47881	-1.27437	-2.68159	-1.65093	0.129926
130	female	no		55.532	MET2019	57.0202	45.4493	53.2696	51.4499	57.8212	53.0629	56.3414	6.61318	3.45853	0.355324	-1.14633	7.43464	-0.488864	-3.23674	-4.74021	-0.330121
131	female	no		49.561	MET2019	47.5985	36.175	49.2564	34.4622	51.2713	48.5624	53.9907	7.13187	-1.48478	-3.6654	0.365799	-4.0941	-1.04647	-2.976	-2.50371	0.073607
132	male	no		56.296	MET2019	55.5697	46.0264	52.7588	46.5295	62.3105	59.8532	64.9561	6.80992	1.43494	0.260238	-2.36416	1.81581	3.23369	2.94432	3.28746	-0.118667
133	male	no		54.908	MET2019	54.3299	49.0009	54.0916	46.0617	54.1321	56.6859	60.9006	6.69838	1.2362	4.45596	0.253127	2.617	-3.55171	0.883776	0.298286	-0.256937
134	female	no		68.731	MET2019	57.8021	53.4175	64.5527	58.2029	70.6884	66.8762	71.2966	6.6345	-5.65923	-3.28948	-2.07713	2.12054	-0.867927	0.051627	0.074728	-0.054662
135	male	no		66.82	MET2019	65.3196	59.9451	66.6346	55.9789	65.3303	66.9381	72.6097	6.63681	3.29163	4.9195	1.77317	1.6437	-4.30814	1.63736	2.85597	-0.089142
136	male	no		56.274	MET2019	56.0013	46.2907	58.1338	44.987	59.3802	60.0952	63.0239	6.77084	1.88312	0.543928	3.03126	0.293388	0.325428	3.20386	1.37217	-0.158167
137	female	no		58.157	MET2019	62.5991	45.2356	56.8931	46.3384	60.3437	54.9603	57.805	6.90757	7.06858	-2.16797	0.048111	-0.076681	-0.600815	-3.43256	-5.29329	0.014814
138	female	no		41.325	MET2019	40.1284	35.154	41.2794	30.7955	47.3522	46.2315	52.6853	7.49352	-2.77765	2.56001	0.010088	-0.231048	3.29999	1.26056	2.51823	0.276672
139	female	no		58.872	MET2019	51.6346	49.7328	58.9263	44.1324	58.7664	61.1779	66.4553	7.01306	-4.43224	1.7002	1.41959	-2.93645	-2.89569	2.2149	2.80772	0.13407
140	female	no		54.075	MET2019	46.5617	45.9943	53.9772	35.3803	53.4787	50.3683	54.7002	6.8328	-5.90721	2.18222	0.909501	-7.30289	-3.36917	-4.76954	-5.2621	-0.138546
141	male	no		41.884	MET2019	40.6861	37.5386	41.8265	30.1235	46.712	47.4777	52.4924	7.17953	-2.63926	4.45272	0.03992	-1.4141	2.09871	2.06099	1.89588	-0.026554
142	male	no		42.174	MET2019	42.8473	35.7184	42.7521	31.6023	47.3782	48.4257	54.3169	7.22935	-0.695519	2.37739	0.697159	-0.200417	2.47388	2.77777	3.49756	0.028851
143	male	no		41.654	MET2019	47.3115	40.0086	43.3982	35.9959	46.0553	43.9551	49.9474	6.93739	4.15864	7.1251	1.82439	4.66859	1.67285	-1.27816	-0.472396	-0.273125
144	male	no		47.107	MET2019	42.0062	36.2846	44.1862	35.193	49.4596	48.9856	54.1599	6.99464	-5.23657	-1.39669	-2.43353	-1.11968	-0.395359	-0.595902	-0.449265	-0.11088
145	male	no		79.669	MET2019	70.5464	71.2606	78.5428	67.7726	79.8428	77.5703	81.3016	6.30463	-1.11875	4.92988	1.79132	1.69026	-2.69066	2.02368	1.67659	-0.173923
146	male	no		61.139	MET2019	53.7869	51.7993	59.7102	44.0948	58.5469	60.8244	63.9	6.88048	-3.98024	1.77209	0.105778	-5.04657	-5.39027	0.053661	-1.48924	0.045138
147	male	no		58.522	MET2019	59.5893	47.1955	58.9892	46.4486	62.2795	59.7101	64.1949	7.2757	3.78502	-0.52919	1.80645	-0.300191	0.968679	1.02618	0.816138	0.389973
148	female	no		52.717	MET2019	51.054	39.7098	55.311	38.0231	53.2499	49.1829	51.8101	7.27071	-0.396427	-2.90746	3.49998	-3.41853	-2.23513	-4.87204	-7.10895	0.273214
149	female	no		70.018	MET2019	64.3857	60.9584	67.729	59.3774	78.6573	72.7888	76.987	6.28108	-0.040888	3.11904	-0.091728	2.11837	5.80934	4.93796	4.77643	-0.383299
150	male	no		64.036	MET2019	52.246	47.327	57.1994	53.1045	65.3009	63.6431	66.5098	6.52563	-7.69393	-5.2492	-5.0858	1.31455	-1.5436	0.562268	-1.10511	-0.253927
151	male	no		67.732	MET2019	61.3017	55.8067	62.4219	58.5236	70.3971	67.8112	71.5639	6.55415	-1.41038	-0.021401	-3.28345	3.35453	-0.156651	1.78316	1.10952	-0.154247
153	male	no		61.881	MET2019	57.7684	50.9895	63.6829	50.0038	63.1531	61.8449	63.9026	6.83858	-0.55526	0.309407	3.39185	0.184033	-1.52871	0.482509	-2.05669	0.017526
154	male	no		61.008	MET2019	51.3327	54.5441	62.886	50.2295	65.4237	62.2252	66.1395	7.0832	-6.33619	4.63214	3.40273	1.20791	1.61797	1.55895	0.850908	0.245335
155	male	no		55.012	MET2019	54.2252	49.5296	53.1486	53.1623	61.7589	63.3365	67.8102	6.81935	1.05346	4.89314	-0.786199	9.62249	3.97062	7.45146	7.12805	-0.133957
156	male	no		65.873	MET2019	63.8271	58.3867	63.2054	47.9096	61.8927	61.2384	65.0033	6.75841	2.5094	4.19431	-0.779723	-5.55979	-6.79542	-3.30724	-4.02285	0.014222
157	male	no		59.321	MET2019	49.7116	48.227	56.0375	48.22	56.6089	58.1456	62.1091	6.86054	-6.69201	-0.200659	-1.88469	0.740678	-5.50375	-1.17546	-1.88351	-0.009798
158	female	no		63.858	MET2019	61.1341	51.9711	59.3368	50.2194	62.059	60.5634	65.1438	6.93187	1.32769	-0.44843	-2.78371	-1.40783	-4.60688	-2.37543	-2.33435	0.148886
159	male	no		60.331	MET2019	48.8944	49.6391	58.4914	48.3878	62.7231	60.5175	64.9666	6.78716	-8.26667	0.322713	-0.365324	-0.014843	-0.403164	0.391108	0.198143	-0.06374
160	male	no		65.802	MET2019	59.4055	53.7365	62.9105	51.6362	65.6054	66.9733	71.5548	6.96794	-1.85896	-0.393452	-1.00896	-1.76831	-3.01141	2.48434	2.58314	0.222382
161	female	no		53.396	MET2019	46.7364	45.5875	52.7393	37.4374	52.5069	50.7966	56.0353	7.0363	-5.22328	2.37284	0.29989	-4.62505	-3.65953	-3.79977	-3.40534	0.051879
162	male	no		52.652	MET2019	49.5536	41.694	50.957	37.0544	55.1107	54.4716	57.7816	7.10612	-1.84806	-0.866017	-0.793883	-4.32783	-0.309133	0.468444	-1.08747	0.107366
163	female	no		52.704	MET2019	47.2697	38.7839	51.2224	32.4148	51.8539	48.8155	51.9887	7.00528	-4.1709	-3.82188	-0.576594	-9.01494	-3.61803	-5.22908	-6.9203	0.007533
164	male	no		79.151	MET2019	69.9981	68.3086	76.8554	65.6842	84.6926	77.2129	80.4884	6.10865	-1.27851	2.43361	0.583258	0.075436	2.67897	2.07936	1.26132	-0.379878
165	female	no		44.586	MET2019	50.0776	40.5341	48.2836	43.5196	47.7144	47.9602	53.5157	7.01661	4.72567	5.07088	3.99666	9.51173	0.389474	0.388955	0.843352	-0.137442
166	female	no		59.578	MET2019	57.041	50.1217	58.008	53.4618	67.6795	58.3788	63.4716	6.78754	0.444631	1.46784	-0.151932	5.7475	5.30889	-1.14713	-0.718365	-0.077854
167	male	no		58.864	MET2019	59.99	48.3696	59.2649	45.3856	62.7488	59.3418	64.8113	6.59581	3.9292	0.344019	1.76561	-1.67592	1.09477	0.385237	1.16984	-0.28333
168	male	no		67.726	MET2019	58.1059	55.9344	68.1359	51.8106	67.2585	65.9075	69.355	6.44782	-4.60167	0.111596	2.43608	-3.35297	-3.2892	-0.115746	-1.0947	-0.260687
169	male	no		68.457	MET2019	59.3977	59.0744	67.7453	55.5946	70.6554	70.0975	75.6535	6.53613	-3.85808	2.60845	1.36908	-0.23728	-0.62594	3.49134	4.64217	-0.158301
170	male	no		65.038	MET2019	59.8072	50.7725	61.1594	44.6679	64.7929	65.0786	69.8844	7.00688	-0.884265	-2.68526	-2.05307	-8.03815	-3.0572	1.19878	1.4997	0.246612
172	female	no		62.346	MET2019	50.2101	49.2916	59.0983	49.6151	65.7915	60.6577	65.2789	6.62004	-8.4623	-1.79758	-1.62309	-0.629807	0.643046	-1.07547	-1.03765	-0.192053
174	female	no		55.384	MET2019	57.8864	44.3399	58.6814	46.4737	60.6238	55.6593	61.1924	6.63291	4.43572	-0.623851	4.40241	2.59374	2.46229	-0.522342	0.224427	-0.313239
175	female	no		57.958	MET2019	50.0758	42.545	55.7525	44.6495	58.45	57.5518	61.1204	7.14268	-5.30546	-4.68346	-0.908411	-1.58367	-2.29482	-0.6824	-1.82502	0.246097
176	male	no		48.846	MET2019	52.8986	40.0243	54.2032	38.0063	49.1222	47.8894	51.2596	6.91926	4.35159	0.812933	5.97421	0.103686	-2.47794	-3.07885	-4.68548	-0.15277
177	female	no		45.922	MET2019	43.3657	36.89	48.9291	36.8924	49.6358	48.8386	53.2379	7.23122	-2.98821	0.251318	3.40592	1.66307	0.97009	0.201996	-0.460845	0.102886
178	male	no		59.053	MET2019	57.3218	51.5879	59.9554	50.8346	57.4988	59.2863	63.9316	6.9835	1.11923	3.39602	2.28123	3.60028	-4.34489	0.179005	0.144893	0.107999
179	female	no		52.129	MET2019	41.9338	40.5108	50.9452	34.0363	53.7359	50.6969	56.4074	7.20344	-9.07557	-1.58906	-0.321785	-6.8677	-1.15906	-2.88916	-2.05985	0.194619
181	male	no		53.626	MET2019	53.1463	42.0272	54.1859	44.5769	55.6466	54.8196	60.7616	6.75523	1.01413	-1.38982	1.53373	2.30424	-0.750622	0.039748	1.1442	-0.224764
183	male	no		65.185	MET2019	55.9037	53.619	64.0679	60.0983	62.3455	61.6899	66.1889	6.4309	-4.89799	0.031903	0.719441	7.25785	-5.65218	-2.30714	-2.30874	-0.326538
184	male	no		43.817	MET2019	44.1597	36.2459	43.6224	31.9819	45.6887	48.8381	53.1473	7.20236	-0.615393	1.45927	0.047068	-1.32291	-0.864463	1.88004	1.0657	0.033496
185	male	no		54.897	MET2019	47.0898	42.7909	50.4127	41.25	53.6631	52.9537	58.1014	6.98173	-5.99561	-1.74438	-3.41566	-2.18472	-4.00975	-2.83959	-2.49244	0.026205
186	male	no		48.684	MET2019	42.1652	43.088	46.7761	37.0652	49.706	51.6737	56.2525	6.97148	-6.26029	4.01918	-1.30291	-0.689246	-1.73158	0.834706	0.431804	-0.103671
187	male	no		69.799	MET2019	69.8222	61.3916	71.651	55.6086	73.3886	71.7864	74.4655	6.55681	5.55986	3.74492	4.03289	-1.45012	0.760449	4.11016	2.42314	-0.111786
188	male	no		80.465	MET2019	65.5427	62.7142	74.9998	57.115	78.6094	75.094	79.5886	6.31829	-6.71947	-4.31689	-2.48826	-9.69515	-4.72288	-1.0873	-0.647928	-0.14494
189	female	no		63.6	MET2019	57.1384	52.3923	62.5101	52.2847	64.3332	57.7038	61.1254	7.05812	-2.47456	0.199718	0.628353	0.893315	-2.07376	-5.02933	-6.15457	0.270172
190	male	no		47.718	MET2019	45.9583	35.6481	45.7318	42.5571	50.1487	51.4571	56.4797	6.92614	-1.7427	-2.57078	-1.45335	5.6858	-0.319478	1.38834	1.40121	-0.167613
191	male	no		67.786	MET2019	58.3713	57.7218	64.1667	60.1068	68.0742	66.3243	69.7679	6.51339	-4.38124	1.84623	-1.58862	4.88836	-2.53379	0.253276	-0.727931	-0.193963
192	female	no		66.305	MET2019	60.1826	52.4214	61.1667	48.7242	67.6138	65.7095	69.7042	6.69966	-1.45917	-2.1511	-3.2182	-5.1402	-1.50787	0.8194	0.346171	-0.036211
193	male	no		75.357	MET2019	67.6026	68.8654	73.7843	67.7175	77.008	72.7179	77.4691	6.86431	-0.828359	6.32849	1.02306	5.57739	-1.19803	0.609664	1.15677	0.302733
194	male	no		77.424	MET2019	74.3276	65.0662	76.6565	71.19	78.5851	75.3703	79.2274	6.59785	4.34629	0.710645	1.98253	7.16008	-1.69531	1.61382	1.32709	0.076073
195	female	no		58.097	MET2019	55.4287	46.8191	55.269	43.6538	62.8072	57.2623	61.9418	6.65252	-0.05679	-0.531627	-1.52048	-2.70648	1.92295	-1.08266	-1.11038	-0.24139
196	male	no		78.209	MET2019	66.6449	64.6332	73.985	68.4212	81.1209	77.6311	81.6481	6.47538	-3.92515	-0.41301	-1.41545	3.67364	0.052639	3.24873	3.14479	-0.031282
197	female	no		64.282	MET2019	54.8729	50.3805	60.119	42.0007	63.8035	61.9231	66.9563	6.84278	-5.25153	-2.41206	-2.39392	-10.0142	-3.28792	-1.35383	-0.847536	0.067958
198	female	no		48.808	MET2019	49.2359	43.9831	50.5278	39.3044	56.0603	49.8457	55.9881	7.21192	0.71737	4.80523	2.33405	1.43651	4.49825	-1.09221	0.072208	0.139152
199	male	no		74.294	MET2019	69.1169	63.0274	68.4725	64.4203	76.8941	71.2684	74.6003	6.49253	1.48318	1.42581	-3.30514	3.25202	-0.24513	0.007859	-0.895314	-0.089517
200	male	no		71.357	MET2019	67.1505	64.8934	69.2041	55.8015	73.7881	68.7254	71.9457	6.7673	1.71958	5.8759	0.144306	-2.68165	-0.40362	-0.193202	-1.29361	0.1287
201	male	no		70.012	MET2019	65.904	65.3918	73.9703	66.76	74.618	70.1046	75.059	6.51135	1.48191	7.55765	6.15505	9.50651	1.77605	2.25853	2.85306	-0.153145
202	male	no		74.352	MET2019	66.2859	61.7456	71.4753	56.8004	74.261	73.0352	76.4851	6.75622	-1.39132	0.092971	-0.355979	-4.4209	-2.93646	1.72834	0.944945	0.175288
206	female	no		44.671	MET2019	44.5351	36.0312	39.4512	49.3987	55.2621	56.4389	66.2096	7.01653	-0.880602	0.493255	-4.91439	15.3131	7.85187	8.79981	13.4719	-0.135894
207	male	no		38.886	MET2019	31.3232	28.0194	36.3416	28.7	44.3048	45.252	50.4605	6.91002	-9.75353	-2.42873	-2.6707	-0.096661	2.70026	2.22595	2.1672	-0.353783
208	male	no		44.23	MET2019	48.5762	42.4606	48.2438	35.7301	50.9	48.2714	53.0158	7.04466	3.49132	7.31068	4.28626	2.04769	3.93237	0.984021	0.61699	-0.116248
209	male	no		44.799	MET2019	46.1213	35.5589	44.2612	39.5789	51.8567	51.9612	57.4395	6.8546	0.609628	-0.091659	-0.222831	5.37626	4.31805	4.22012	4.60355	-0.295353
211	female	no		51.51	MET2019	55.8615	41.1748	55.9207	44.8049	54.6412	49.892	54.5192	7.22834	5.3164	-0.380406	5.22658	4.46681	0.367476	-3.20048	-3.47252	0.207604
212	female	no		48.772	MET2019	43.3844	36.2373	50.667	40.3923	53.3133	50.6032	55.9673	7.23359	-5.10717	-2.90896	2.50651	2.55739	1.78743	-0.305976	0.079018	0.160132
213	male	no		69.621	MET2019	61.3123	55.453	64.9279	50.9994	70.8073	69.8199	72.6143	6.36378	-2.81653	-2.03708	-2.52544	-5.89666	-1.64222	2.28556	0.708679	-0.30824
214	male	no		52.118	MET2019	60.3289	53.33	44.7067	53.0961	58.1161	50.9884	53.6729	6.74969	9.3278	11.2398	-6.55008	12.2021	3.23219	-2.58892	-4.7859	-0.259341
215	female	no		48.663	MET2019	42.1806	38.3978	46.0406	39.6904	58.5816	59.9168	66.3726	6.92019	-6.22919	-0.652523	-2.01902	1.95511	7.16507	9.09453	10.5681	-0.155367
216	male	no		43.036	MET2019	44.331	35.7251	42.7922	28.3334	51.2913	50.4102	55.581	7.27847	0.141646	1.62564	-0.060425	-4.25737	5.52191	4.07492	4.09942	0.094574
217	female	no		44.945	MET2019	53.5366	47.2994	51.0687	46.3081	54.1736	49.8931	56.7183	7.21747	7.91547	11.5203	6.44953	11.9719	6.48842	2.03559	3.77018	0.070331
218	male	no		42.431	MET2019	43.5208	40.8154	40.3825	33.2888	50.3264	55.3789	60.968	6.8772	-0.214808	7.24824	-1.91022	1.25112	5.16423	9.52605	9.95127	-0.318345
219	male	no		48.03	MET2019	52.2141	42.4236	48.4524	34.245	50.1871	50.8229	54.8553	6.9359	4.2791	3.9302	0.978539	-2.91161	-0.594184	0.505334	-0.462886	-0.151841
221	female	no		48.326	MET2019	46.3999	33.6629	45.0118	35.6355	56.6779	53.3917	58.5675	7.13643	-1.7571	-5.09086	-2.73593	-1.79166	5.59958	2.83809	3.02184	0.054387
222	male	no		42.831	MET2019	45.046	32.8623	42.3463	27.1299	48.5	49.9658	55.1203	7.20138	1.01043	-1.05676	-0.316612	-5.27346	2.93634	3.794	3.79621	0.013536
223	male	no		69.38	MET2019	67.8227	57.9112	65.9773	62.3746	78.7412	78.1507	84.2765	6.3479	3.87462	0.63312	-1.25311	5.69894	6.53352	10.8085	12.556	-0.328766
224	female	no		60.222	MET2019	62.6637	55.2352	62.2628	55.4402	68.6004	57.0324	61.3474	6.59532	5.58432	6.01479	3.50688	7.1372	5.58349	-3.00706	-3.33741	-0.257671
225	female	no		69.914	MET2019	61.2191	60.6529	71.7235	55.2652	80.2196	69.9595	72.6408	6.65585	-3.12946	2.90503	3.99895	-1.89866	7.47602	2.19155	0.510075	-0.010535
226	female	no		83.611	MET2019	68.778	66.8182	75.4506	72.5504	87.5803	83.2122	90.2629	6.4047	-5.84377	-2.98093	-4.94861	2.86405	1.09069	4.52227	7.60944	0.002048
227	female	no		75.08	MET2019	63.4205	60.2545	68.6749	59.8065	82.6952	73.3191	79.2157	6.3448	-4.80278	-2.03864	-3.83006	-2.08041	4.76716	1.43181	3.11618	-0.222115
228	female	no		57.966	MET2019	60.0303	50.2714	58.6737	44.8767	58.8863	57.2271	63.6565	7.04805	4.64299	3.03588	2.00543	-1.36385	-1.86649	-1.01342	0.70491	0.15162
229	female	no		56.337	MET2019	51.1531	43.8823	57.0885	46.3782	60.2344	54.7506	58.7598	7.02748	-3.01241	-1.91999	1.9276	1.62697	1.11643	-2.19095	-2.94029	0.099687
230	male	no		43.452	MET2019	42.8608	37.5134	46.3364	35.1866	46.5167	45.861	50.6853	7.10162	-1.64062	3.04792	3.09886	2.21545	0.329791	-0.806016	-1.11587	-0.074268
232	male	no		71.745	MET2019	62.4007	57.1059	66.581	57.1021	69.4861	66.7717	70.8305	6.57904	-3.32123	-2.25294	-2.83786	-1.73576	-5.09498	-2.45629	-2.70683	-0.052082
233	male	no		69.958	MET2019	64.5955	60.1856	71.8045	62.3172	73.9967	69.0641	73.811	6.27049	0.213892	2.39901	4.03922	5.11312	1.20898	1.26108	1.6465	-0.395047
234	female	no		80.463	MET2019	72.9915	68.4903	80.3471	74.2747	88.4978	77.0019	82.1255	6.73243	0.730823	1.46092	2.86088	7.46642	5.16745	0.822148	1.89047	0.269164
235	female	no		63.485	MET2019	50.1155	51.7492	61.364	42.4482	65.8405	58.8563	63.6557	6.68859	-9.41119	-0.342179	-0.41135	-8.83802	-0.451091	-3.78509	-3.5359	-0.101573
236	female	no		59.89	MET2019	53.0123	48.3655	58.7532	47.194	63.6948	57.394	62.5284	6.80245	-3.81799	-0.562806	0.304551	-0.805531	1.01113	-2.38073	-1.90127	-0.056936
237	female	no		53.593	MET2019	53.0683	43.5027	52.8509	40.3539	59.2699	55.25	60.6863	7.19087	0.960938	0.1147	0.22919	-1.88857	2.9057	0.496508	1.09427	0.21024
238	female	no		81.495	MET2019	70.1495	66.3439	74.9277	61.9913	83.72	76.8448	80.8214	6.34371	-2.88512	-1.59348	-3.51344	-5.76045	-0.64602	-0.157822	-0.206464	-0.099685
239	female	no		67.288	MET2019	54.7115	50.9296	59.5536	46.5853	69.4237	64.1325	68.3425	6.80225	-7.66749	-4.50785	-5.74093	-8.17783	-0.684434	-1.54145	-1.77077	0.085307
240	female	no		65.092	MET2019	59.4795	51.5859	65.7127	58.5044	69.5758	61.2284	66.134	6.95456	-1.25252	-1.91939	2.45026	5.74894	1.67148	-2.69443	-2.29218	0.195331
241	female	no		65.662	MET2019	63.9911	51.7403	63.4412	57.7072	69.7131	62.0639	66.9346	6.74165	2.83163	-2.26651	-0.348702	4.43069	1.2368	-2.31348	-1.92945	-0.006602
242	male	no		71.663	MET2019	65.6227	58.0558	70.5691	62.7372	75.266	72.4999	77.5009	6.55631	-0.037726	-1.23097	1.22609	3.9743	0.767141	3.33731	4.02657	-0.076391
243	female	no		71.414	MET2019	66.4994	55.3037	70.3595	59.0246	75.9306	65.7888	70.2157	6.67815	1.02573	-3.76396	1.24691	0.489287	1.68169	-3.17519	-3.0674	0.04065
244	female	no		73.04	MET2019	65.0574	57.2685	67.7444	58.235	75.7503	66.8746	70.2018	6.55356	-1.63574	-3.2298	-2.87278	-1.78679	-0.130495	-3.38606	-4.33046	-0.052635
245	female	no		80.86	MET2019	76.0542	66.6299	78.4047	70.4104	86.3376	75.3179	80.8413	6.45427	3.49583	-0.748804	0.551182	3.23913	2.60886	-1.17842	0.301281	-0.001355
246	female	no		81.144	MET2019	70.2023	60.2232	73.608	62.1825	76.7827	69.0833	72.9993	6.71743	-2.56913	-7.40534	-4.50834	-5.24838	-7.23104	-7.63949	-7.7589	0.267276
247	female	no		65.656	MET2019	60.609	53.7	67.7663	49.6208	68.9503	62.9159	67.5255	6.97913	-0.54594	-0.301484	3.98201	-3.65029	0.479936	-1.45671	-1.33391	0.230769
248	female	no		75.773	MET2019	60.7673	59.7984	70.927	68.26	78.8599	72.0116	78.2792	6.47508	-7.97573	-3.10449	-2.21919	5.73952	0.236378	-0.428306	1.64732	-0.07849
249	female	no		44.572	MET2019	41.5564	46.0152	48.1007	39.2327	52.868	47.8119	55.1459	7.04319	-3.78504	10.5643	3.82674	5.23763	5.55709	0.251806	2.4843	-0.111134
250	male	no		61.588	MET2019	52.7904	48.3611	56.063	43.8283	61.5673	59.3255	65.095	6.90364	-5.31351	-2.06117	-3.95696	-5.72358	-2.82047	-1.80326	-0.639162	0.076944
252	female	no		62.1	MET2019	51.935	51.406	57.8715	45.6378	65.5793	63.2298	68.1499	6.71299	-6.55291	0.533174	-2.62219	-4.38224	0.677658	1.69281	2.02239	-0.103848
253	male	no		84.131	MET2019	78.6592	65.7511	77.6313	73.3119	90.897	84.0401	88.0955	6.191	3.64747	-4.50553	-3.24906	3.15013	3.88553	4.93545	5.04259	-0.20164
255	male	no		65.528	MET2019	59.3411	56.6318	60.8011	62.6437	73.8578	73.194	77.7427	6.53427	-1.7179	2.74291	-2.86473	9.48965	5.51597	8.92349	8.98155	-0.216562
256	female	no		84.986	MET2019	75.757	72.1877	83.1302	72.2039	92.2529	79.6483	84.3122	6.18709	0.104028	1.17882	1.45863	1.26052	4.38338	-0.138099	0.602377	-0.189089
257	female	no		66.554	MET2019	70.4507	57.6299	68.5859	48.1851	74.367	63.9557	68.5079	6.79932	8.62223	2.83833	3.97062	-5.90699	4.99546	-1.133	-1.0414	0.068241
259	female	no		42.448	MET2019	45.94	30.8897	41.9896	32.6744	42.7832	43.7701	49.2594	7.55089	2.19165	-2.6924	-0.318927	0.621126	-2.39606	-2.09637	-1.7704	0.355669
260	female	no		83.34	MET2019	71.1301	71.5449	78.1823	72.9474	90.7859	77.2821	83.8943	6.36283	-3.28836	1.98422	-1.9661	3.50881	4.56832	-1.1918	1.44905	-0.045044
261	female	no		75.729	MET2019	67.018	60.0007	70.425	57.6211	76.0716	67.126	69.4904	6.86616	-1.69199	-2.86344	-2.68046	-4.85914	-2.50774	-5.27886	-7.10768	0.311744
262	female	no		67.54	MET2019	55.5027	54.1842	64.9876	51.5845	69.9806	62.7697	67.8176	6.69451	-7.06538	-1.47491	-0.540128	-3.40902	-0.380494	-3.10517	-2.48921	-0.01758
263	female	no		62.828	MET2019	57.9183	52.3224	65.2568	55.7975	72.3309	65.6429	71.8319	6.55212	-1.11561	0.809096	4.08939	5.11198	6.69869	3.52542	5.14507	-0.2507
264	female	no		70.303	MET2019	66.5616	49.9562	66.234	64.2229	77.2229	71.9909	79.0307	6.6064	1.92125	-8.13391	-1.85046	6.70337	4.08891	3.9128	6.60114	-0.052492
266	female	no		65.139	MET2019	57.2051	52.5762	65.1522	52.2293	66.1363	63.7301	68.8141	7.03127	-3.56214	-0.970397	1.84631	-0.569115	-1.81518	-0.23026	0.351848	0.272946
267	female	no		66.031	MET2019	58.6839	53.7034	67.063	52.022	76.2897	67.4452	72.6012	6.43484	-2.75234	-0.628083	2.93167	-1.59187	7.44302	2.77361	3.45366	-0.306304
269	female	no		66.834	MET2019	57.8073	51.8142	64.9541	47.5392	74.2784	65.6643	71.9248	6.88623	-4.23117	-3.22376	0.079663	-6.80879	4.62591	0.352387	2.1603	0.160549
270	female	no		67.132	MET2019	67.4046	60.4332	64.3525	58.0246	68.5081	61.3967	66.2401	6.61702	5.14259	5.13307	-0.7977	3.40409	-1.44354	-4.15283	-3.75328	-0.102928
271	female	no		65.892	MET2019	72.054	54.4809	65.0142	59.4276	72.4506	65.2937	71.4103	6.90074	10.722	0.27173	1.01149	5.94081	3.74343	0.732902	2.36952	0.156915
272	male	no		74.563	MET2019	63.5668	66.1416	73.3202	65.2416	78.7467	72.5031	78.0878	6.5836	-4.26865	4.30327	1.29369	3.82741	1.3375	1.02808	2.38549	0.006729
273	female	no		70.434	MET2019	69.1191	62.232	67.3794	65.6716	75.7885	68.331	75.1536	6.76862	4.38047	4.02662	-0.826296	8.03228	2.52306	0.14846	2.62348	0.112256
274	female	no		68.427	MET2019	51.8882	47.6591	62.144	46.6342	67.9511	63.2729	65.7155	6.8395	-11.3451	-8.78046	-4.20448	-9.1702	-3.30012	-3.30929	-5.27277	0.144489
275	male	no		57.333	MET2019	45.5799	44.0137	57.3764	43.6372	53.4672	53.8657	57.3945	7.02956	-9.33259	-2.66489	1.29387	-2.02459	-6.65038	-3.87013	-5.0708	0.120942
276	female	no		66.428	MET2019	62.7514	50.4214	63.9749	47.2235	68.5441	61.2215	65.0688	6.91867	1.01739	-4.25937	-0.52379	-6.75331	-0.700986	-3.76663	-4.38375	0.185167
277	female	no		65.478	MET2019	61.5772	53.6374	68.3495	57.8953	75.3793	63.3625	68.4017	6.81708	0.555722	-0.207522	4.72994	4.787	7.08759	-0.868134	-0.321037	0.065288
279	male	no		78.787	MET2019	73.4796	68.3269	77.0264	66.6243	84.7968	74.4528	77.9195	6.2003	2.47603	2.77219	1.09115	1.34834	3.1485	-0.39046	-1.02786	-0.295239
280	female	no		52.271	MET2019	47.4178	41.531	52.9647	37.0458	55.3433	51.4122	56.8482	7.0419	-3.6981	-0.693827	1.56637	-3.98812	0.305903	-2.28711	-1.72822	0.035816
281	female	no		61.29	MET2019	55.6868	49.767	59.9765	47.1774	65.3541	60.5905	64.7669	7.05398	-2.1936	-0.393086	0.232267	-2.10203	1.26539	-0.300595	-0.738328	0.221551
282	female	no		62.297	MET2019	53.84	45.5534	59.1591	38.2183	61.8324	59.235	63.4982	7.14945	-4.7956	-5.49275	-1.51694	-11.9818	-3.26688	-2.45906	-2.78066	0.336408
283	female	no		72.211	MET2019	60.4845	62.6915	68.7035	56.6766	71.0406	61.8129	65.3661	6.57079	-5.58688	2.9226	-1.14655	-2.58735	-4.00814	-7.78665	-8.52921	-0.051365
285	female	no		73.038	MET2019	61.8159	61.286	70.1752	55.0123	78.4218	69.7777	74.3422	6.65567	-4.87576	0.789515	-0.440149	-5.00772	2.54306	-0.48129	-0.188511	0.04944
286	female	no		50.486	MET2019	50.1346	41.0962	51.4042	39.0851	55.6669	50.4004	54.5334	6.95976	0.357479	0.441972	1.6576	-0.316883	2.42085	-1.87552	-2.67169	-0.080699
287	male	no		43.524	MET2019	46.3541	35.8026	43.0882	35.2776	42.7188	43.1949	45.1357	7.00477	1.79868	1.27382	-0.215954	2.24065	-3.54032	-3.52948	-6.72072	-0.169733
288	female	no		49.58	MET2019	46.5182	42.5892	49.4362	41.1604	57.8041	51.9917	58.8271	7.0542	-2.57931	2.73211	0.528004	2.58679	5.46733	0.438208	2.31807	-0.003697
289	male	no		72.405	MET2019	67.368	59.6324	71.2022	62.4123	74.8857	73.1346	76.684	6.37585	1.15105	-0.307179	1.17261	2.97097	-0.357767	3.38029	2.63956	-0.242568
291	male	no		65.955	MET2019	66.3908	57.078	66.5957	59.3062	70.5215	67.2108	72.0771	6.81735	5.01152	2.81344	2.53471	5.76178	1.75112	2.59978	2.98789	0.074738
292	female	no		71.882	MET2019	64.5402	58.4541	69.7321	52.0887	75.4107	69.2388	72.9904	6.89165	-1.28443	-1.02527	0.186455	-6.87444	0.692057	-0.098371	-0.652151	0.263164
293	female	no		48.082	MET2019	44.342	45.0107	50.9533	40.1334	54.9426	49.9234	56.363	6.97695	-3.63205	6.47154	3.4313	2.9293	4.10917	-0.435602	1.00482	-0.109794
294	female	no		71.833	MET2019	57.9698	56.0523	66.7408	59.8792	76.2128	67.8228	72.6972	6.72701	-7.81808	-3.38402	-2.7595	0.960845	1.54337	-1.47539	-0.907765	0.097584
295	female	no		74.513	MET2019	70.7462	62.0361	74.0741	76.5482	91.3754	74.6133	81.3815	6.35019	2.94824	0.241777	2.09386	15.1797	14.0164	3.1781	5.71759	-0.227643
296	male	no		71.773	MET2019	65.7104	54.2607	68.0917	56.6056	75.5013	69.774	74.3867	6.74376	-0.032453	-5.12277	-1.35309	-2.25792	0.892076	0.523718	0.827837	0.113177
297	male	no		71.811	MET2019	72.0861	68.6914	68.4556	70.9213	77.4048	71.5984	76.7588	6.48369	6.31471	9.27445	-1.02429	12.023	2.7575	2.31783	3.17071	-0.146161
298	female	no		43.828	MET2019	38.7827	36.1922	47.54	35.1362	51.6279	50.8581	55.7758	7.03434	-6.00072	1.39592	3.95452	1.82132	5.06366	3.89121	3.68578	-0.134315
299	female	no		41.544	MET2019	41.0565	30.9442	38.869	34.3812	43.5529	43.1867	49.2028	7.48276	-2.01382	-1.8425	-2.60295	3.15442	-0.719117	-1.95882	-1.13257	0.270128
300	female	no		77.771	MET2019	65.2892	67.1888	75.6476	64.5965	83.5859	72.5137	77.5257	6.7721	-4.95232	2.52795	0.652494	0.249399	2.95721	-1.51939	-0.641106	0.256997
301	female	no		64.079	MET2019	68.2141	58.1453	65.0753	50.2383	71.4914	62.9235	69.3103	6.66408	8.24193	5.53133	2.75027	-1.59096	4.60377	-0.191576	1.6624	-0.114652
302	male	no		51.357	MET2019	50.8906	44.6371	49.5258	43.6804	54.8016	53.8991	57.0641	6.97487	0.460282	3.21648	-1.02673	3.48212	0.681483	0.928636	-0.810114	-0.04881
303	female	no		73.396	MET2019	65.3369	58.5975	69.8553	57.0416	79.3732	76.1232	82.0326	6.64122	-1.62325	-2.21398	-1.09133	-3.30566	3.13516	5.57871	7.22686	0.041882
304	male	no		65.645	MET2019	62.7981	49.8523	63.0433	53.8151	67.7726	63.0726	65.846	6.4806	1.65136	-4.13951	-0.730868	0.554076	-0.686692	-1.29123	-3.00501	-0.267979
305	male	no		46.48	MET2019	49.1863	42.0989	50.0684	34.1097	49.1441	49.4661	54.1645	6.98061	2.4138	4.96924	4.02881	-1.62974	-0.081643	0.384498	0.037099	-0.136974
306	male	no		67.4	MET2019	59.8748	54.1604	64.0868	60.2184	68.9128	67.6472	72.6868	6.52996	-2.5882	-1.37553	-1.31131	5.35286	-1.30779	1.88391	2.4875	-0.184829
307	female	no		76.339	MET2019	77.5704	67.0783	72.6418	68.8465	84.4688	73.2544	77.0373	6.48292	8.40286	3.67737	-1.02823	5.80854	5.27726	0.363175	-0.029414	-0.059752
308	female	no		51.745	MET2019	48.424	44.6358	50.702	33.8577	55.0749	52.9811	58.1746	7.21041	-2.29735	2.87384	-0.209577	-6.69526	0.565391	-0.298805	0.00231	0.194192
309	male	no		78.146	MET2019	68.4997	63.9225	75.5942	64.6581	79.6558	74.9703	80.5226	6.44782	-2.02309	-1.06827	0.252042	-0.031853	-1.34918	0.638173	2.06764	-0.060056
310	male	no		44.895	MET2019	50.044	41.6718	50.4592	40.3174	49.5983	48.4889	54.009	6.79075	4.46033	5.93673	5.88638	6.02704	1.96324	0.671262	1.09922	-0.357357
311	male	no		47.274	MET2019	50.9157	43.3535	52.5082	39.231	51.1774	49.041	53.1099	6.8476	3.54772	5.52528	5.73387	2.76559	1.15482	-0.673727	-1.62752	-0.254698
312	female	no		68.493	MET2019	55.1657	52.2395	65.0656	51.1928	67.294	61.3184	65.9863	6.83381	-8.11714	-4.25812	-1.34397	-4.67201	-4.02348	-5.31644	-5.05265	0.140069
313	female	no		57.216	MET2019	57.0601	47.1097	58.4743	47.8894	62.369	54.6847	61.161	7.26987	2.23533	0.534103	2.50002	2.33454	2.36887	-2.95779	-1.21438	0.358993
314	male	no		75.316	MET2019	69.1253	64.6724	72.4961	58.1116	73.6376	70.8327	75.1407	6.66226	0.725072	2.17161	-0.227276	-3.99106	-4.52732	-1.24276	-1.14007	0.099893
315	female	no		57.229	MET2019	55.9385	43.0801	56.5973	41.3069	64.3853	59.3386	63.1644	7.03722	1.10403	-3.50698	0.610991	-4.25976	4.37209	1.68574	0.779004	0.126599
316	female	no		62.42	MET2019	61.5722	53.1842	58.3274	58.7766	65.5648	57.2234	60.9909	6.71733	2.84432	2.02989	-2.46245	8.46406	0.34206	-4.56876	-5.38252	-0.093348
317	male	no		71.28	MET2019	61.6745	60.742	71.7031	54.2395	72.0829	67.5015	71.2271	6.8795	-3.6986	1.79223	2.7145	-4.17328	-2.03155	-1.35569	-1.95301	0.239424
4	male	no		58.196	MET2020	61.9193	44.5577	59.3505	51.2373	64.4936	63.5679	69.0374	6.82533	6.35951	-2.88018	2.46938	4.78655	3.50999	5.14391	5.90912	-0.066671
7	female	no		75.937	MET2020	71.2604	61.0604	74.9758	63.2088	78.0553	72.9055	77.3161	6.72402	2.39439	-1.98679	1.67784	0.538358	-0.732778	0.334834	0.558245	0.173609
8	male	no		58.141	MET2020	53.697	45.5701	57.528	31.8138	57.0995	57.423	62.2238	6.91156	-1.82148	-1.81943	0.697761	-14.5867	-3.8289	-0.95711	-0.862203	0.018502
9	male	no		50.305	MET2020	55.3366	45.0029	50.2014	35.3344	56.9803	53.8519	56.7748	7.06993	5.69531	4.50788	0.622374	-3.90203	3.91594	1.72028	-0.291168	0.025989
10	male	no		69.979	MET2020	72.1085	53.5448	65.0809	51.8195	66.8741	63.6677	68.5403	6.90004	7.71115	-4.26031	-2.70382	-5.40381	-5.93466	-4.15203	-3.64033	0.23491
11	male	no		70.721	MET2020	69.2917	66.9939	76.3494	59.1733	75.0989	69.9111	71.9784	6.83626	4.33786	8.53599	7.87806	1.27155	1.54547	1.49964	-0.77225	0.185419
12	male	no		79.521	MET2020	74.0474	70.3434	74.7367	65.207	77.2715	72.9597	78.1263	6.52545	2.49328	4.14282	-1.87782	-0.740058	-5.11348	-2.46893	-1.38503	0.044044
15	female	no		53.692	MET2020	55.561	41.1612	53.6253	38.5872	54.7803	52.4281	55.6542	7.12392	3.37937	-2.31385	0.912034	-3.74577	-1.68322	-2.40438	-4.01384	0.145197
18	male	no		51.614	MET2020	53.0367	41.1145	50.3966	35.6636	57.8984	57.9901	64.4769	7.04246	2.41358	-0.532235	-0.393816	-4.76957	3.52036	4.81462	6.40526	0.023723
21	male	no		55.849	MET2020	56.3996	46.7298	54.4887	37.7857	55.2012	52.8143	55.9293	6.80997	2.60011	1.35691	-0.220609	-6.51933	-3.427	-3.73811	-5.39594	-0.127224
22	female	no		61.725	MET2020	59.7854	49.4817	63.4276	52.7527	65.0626	58.2315	62.1791	6.74809	1.57882	-1.06112	3.28088	3.07558	0.537306	-3.00649	-3.6603	-0.075968
30	female	no		68.501	MET2020	60.8695	56.5707	68.7063	55.7708	72.5538	64.3957	68.6912	6.69961	-2.4193	0.065994	2.28935	-0.101305	1.22828	-2.24549	-2.35391	0.006019
31	female	no		79.997	MET2020	78.7097	74.1428	85.0473	71.2722	90.0607	74.8972	79.0171	6.57014	6.79856	7.52344	7.99236	4.88992	7.1981	-0.910919	-0.859874	0.097904
34	female	no		59.992	MET2020	58.4451	42.8664	57.4093	38.6158	63.2252	60.9709	64.4476	7.17494	1.53825	-6.15164	-1.13376	-9.47691	0.439104	1.11485	-0.060425	0.31752
35	male	no		55.209	MET2020	50.1769	46.5052	56.7206	43.5928	55.3939	57.8062	63.1309	7.06846	-3.14257	1.69538	2.60353	-0.127162	-2.59205	1.76414	2.29736	0.118941
37	male	no		43.934	MET2020	45.3674	35.8302	45.1374	32.0221	42.6301	48.6899	54.2184	7.13448	0.504494	0.94069	1.45377	-1.38975	-4.04047	1.63852	2.04693	-0.032133
41	male	no		44.594	MET2020	48.9408	39.1091	46.9346	41.0138	44.3515	48.5382	55.0102	7.14897	3.58292	3.63883	2.64028	6.99862	-2.98146	0.96053	2.33168	-0.004932
42	female	no		45.185	MET2020	37.8065	34.0475	41.5421	45.1481	52.349	54.5077	61.4566	6.96583	-7.99465	-1.94273	-3.29911	10.5926	4.42296	6.45874	8.32404	-0.176696
46	female	no		61.484	MET2020	54.4269	48.8524	57.0839	47.67	65.1619	60.4468	64.8317	7.12621	-3.59895	-1.47835	-2.83986	-1.78685	0.878519	-0.59901	-0.822612	0.297513
47	male	no		53.974	MET2020	49.8466	39.8918	51.9496	39.384	56.1881	56.1034	59.0463	6.90845	-2.54654	-3.83134	-1.02461	-3.2068	-0.558403	1.0461	-0.838442	-0.06485
48	male	no		75.05	MET2020	67.8697	66.6095	76.2954	65.2283	81.6201	75.9142	79.9533	6.57724	-0.331051	4.34277	3.8182	3.36882	3.72217	4.05077	3.87692	0.009752
53	male	no		76.89	MET2020	68.8466	64.6242	70.73	63.5799	74.8457	73.2103	76.8254	6.22397	-0.734226	0.738553	-3.44981	0.038219	-4.89883	-0.120305	-0.66465	-0.30809
54	male	no		75.149	MET2020	64.1274	52.0365	67.3602	53.4332	76.0729	69.9294	73.0701	6.40208	-4.14762	-10.3174	-5.20863	-8.51674	-1.92442	-2.01293	-3.08242	-0.163507
61	female	no		59.833	MET2020	55.3836	47.8034	57.2758	42.1991	59.3432	52.6871	56.9946	7.29145	-1.40396	-1.07474	-1.12013	-5.74827	-3.2833	-7.04217	-7.3913	0.430965
97	female	no		60.066	MET2020	61.2387	45.4797	57.8638	46.1883	61.5971	57.0431	63.7373	7.12409	4.27638	-3.60347	-0.747704	-1.97209	-1.26325	-2.87204	-0.827616	0.26809
203	male	no		71.962	MET2020	64.2127	57.3984	66.7682	63.9727	69.7766	68.4343	71.9816	6.93622	-1.67199	-2.15145	-2.85148	4.93638	-5.02229	-0.96671	-1.72248	0.30927
210	male	no		43.042	MET2020	44.8815	41.2377	45.5048	34.5946	48.3804	49.2051	54.1707	7.18833	0.687601	7.13301	2.64661	1.99827	2.60502	2.86501	2.68455	0.004544
220	female	no		52.556	MET2020	47.9143	43.5419	54.2163	37.9618	57.47	53.6474	60.3216	7.02404	-3.41531	1.06637	2.55424	-3.33268	2.14651	-0.279152	1.52623	0.023442
231	female	no		70.85	MET2020	59.5135	54.7526	69.042	55.5208	75.3972	68.218	73.0313	6.77077	-5.53708	-3.81879	0.4513	-2.49885	1.71426	-0.296337	0.181494	0.122411
251	female	no		65.446	MET2020	59.5021	49.6315	63.697	54.0366	70.6117	62.0615	67.1552	6.97483	-1.49538	-4.18522	0.106957	0.957538	2.35209	-2.14361	-1.54295	0.222425
254	female	no		76.945	MET2020	72.7611	69.3911	81.3544	67.9668	89.8561	76.1674	79.3985	6.33407	3.13908	5.45704	7.12361	4.37488	10.0563	2.79293	1.86623	-0.196927
258	female	no		76.827	MET2020	67.8607	57.9781	76.7237	76.076	84.8141	78.1673	85.4096	6.62049	-1.67287	-5.8521	2.60219	12.5919	5.13283	4.88687	7.96799	0.087214
284	female	no		85.5	MET2020	80.9711	71.2819	81.6776	72.3288	93.0795	80.4687	85.8433	6.60377	4.93261	-0.179276	-0.469681	0.915456	4.69415	0.272393	1.73861	0.237489
OLY10	male	yes	gymnastics	36.956	MET2022	39.9015	27.268	37.488	20.4661	37.5667	38.9922	43.7509	7.30467	0.272284	-1.48203	0.261625	-6.56607	-2.10092	-2.4949	-3.05964	0.003704
OLY12	male	yes	gymnastics	56.504	MET2022	55.5014	43.1308	58.7624	40.6087	58.0276	59.1688	64.4695	6.96125	1.21063	-2.81838	3.44697	-4.29512	-1.258	2.09405	2.64114	0.036663
OLY13	male	yes	football	82.075	MET2022	68.2156	69.7478	68.003	69.1436	82.5827	79.0986	83.1326	6.20911	-5.25411	1.30016	-10.9749	0.861513	-2.36537	1.63341	1.6592	-0.223117
OLY14	male	yes	kayak-canoe	35.48	MET2022	46.6275	31.5893	35.9993	29.3683	41.4118	42.5308	48.3013	6.98344	8.1053	4.138	0.138749	3.68555	3.22546	2.22067	2.62466	-0.345947
OLY15	male	yes	kayak-canoe	66.418	MET2022	61.235	52.3221	63.934	52.407	65.5466	63.5297	67.4596	6.72415	-0.49146	-2.34984	-0.555454	-1.56066	-3.68841	-1.45054	-1.98521	-0.009546
OLY16	male	yes	fives	56.95	MET2022	53.3105	43.3644	54.5132	46.7376	59.5067	56.4584	60.7418	6.81786	-1.31472	-2.97715	-1.21494	1.42601	-0.226455	-0.972011	-1.42928	-0.098139
OLY17	male	yes	kayak-canoe	50.47	MET2022	54.5141	26.1702	52.6304	39.134	55.9393	53.8539	57.5061	6.94278	4.74902	-14.47	2.89861	-0.253306	2.70932	1.59066	0.313327	-0.097983
OLY18	male	yes	short track speed skating	24.148	MET2022	23.0617	17.5967	18.3058	12.3606	22.1838	29.9402	35.3631	7.6112	-6.9612	0.115728	-7.06853	-2.962	-4.62994	-1.33375	-1.60773	0.063626
OLY19	male	yes	short track speed skating	26.459	MET2022	25.2884	19.1092	21.7736	12.3696	27.7306	31.6605	37.1326	7.51835	-6.46778	-0.405109	-5.73929	-5.06579	-1.40249	-1.45626	-1.61358	0.015272
OLY20	male	yes	kayak-canoe	78.39	MET2022	75.84	67.8011	75.8633	70.4409	81.369	76.1287	80.148	6.54573	5.13415	2.59566	0.295382	5.52788	0.119118	1.60193	1.50563	0.042548
OLY21	male	yes	kayak-canoe	77.752	MET2022	73.8085	64.766	74.7549	63.3333	78.8332	72.4912	77.2952	6.58741	3.58119	0.121927	-0.222645	-0.996423	-1.77639	-1.52682	-0.857002	0.071943
OLY23	female	yes	kayak-canoe	54.628	MET2022	55.9081	43.9139	55.7849	43.0102	60.5393	54.2392	59.2481	7.01355	3.02441	-0.384735	2.20547	-0.1786	3.13646	-1.33964	-1.13905	0.052849
OLY24	female	yes	kayak-canoe	35.759	MET2022	39.4788	26.3221	35.7472	25.6594	44.2045	39.7038	45.3959	7.48111	0.74733	-1.37471	-0.371506	-0.27849	5.73815	-0.828801	-0.495053	0.157095
OLY25	male	yes	kayak-canoe	54.527	MET2022	55.5459	46.8135	54.2047	36.4998	57.5436	55.2631	58.9255	7.00085	2.73793	2.60373	0.718761	-6.59663	0.24213	-0.235152	-1.3841	0.038201
OLY26	male	yes	kayak-canoe	46.585	MET2022	49.5867	37.7407	42.4935	38.1355	48.2549	50.8452	55.7544	7.30684	2.73553	0.518708	-3.64326	2.30007	-1.07615	1.67991	1.54634	0.191278
OLY27	male	yes	fencing	66.552	MET2022	60.4789	46.7816	60.0065	46.5503	64.4392	62.1282	65.0774	6.91004	-1.34811	-8.00823	-4.6069	-7.53987	-4.93038	-2.95883	-4.47043	0.178921
OLY28	male	yes	kayak-canoe	55.414	MET2022	48.3313	48.306	51.3319	47.3717	53.068	59.0338	62.1982	6.98733	-5.14194	3.31585	-2.97487	3.46436	-5.12364	2.8282	1.20718	0.041759
OLY29	male	yes	swimming	53.629	MET2022	56.1089	41.3838	51.9549	49.2817	66.5571	70.5198	76.2258	6.89861	3.9745	-2.03578	-0.700045	7.00627	10.1568	15.7376	16.6062	-0.081327
OLY30	male	yes	kayak-canoe	69.648	MET2022	62.754	57.827	66.852	52.7858	69.6342	67.1023	70.5432	6.73199	-1.39504	0.313151	-0.626358	-4.13488	-2.84242	-0.453492	-1.38313	0.060492
OLY31	male	yes	wrestling	36.082	MET2022	39.2471	29.0367	36.0901	23.5886	38.525	40.1454	45.9352	7.4598	0.27341	1.05574	-0.327555	-2.64459	-0.26544	-0.644792	-0.203971	0.142008
OLY32	male	yes	water polo	55.184	MET2022	62.8409	47.3994	53.3447	50.544	59.7926	58.0911	60.9843	7.1429	9.54024	2.61164	-0.749247	6.84695	1.83172	2.06897	0.17003	0.192899
OLY33	male	yes	water polo	68.589	MET2022	66.043	52.579	64.7661	56.4204	68.0663	69.8033	74.729	6.66608	2.68818	-4.0031	-1.73234	0.467887	-3.3475	3.09196	3.61628	-0.025809
OLY34	male	yes	water polo	39.357	MET2022	32.1472	30.4594	35.5195	18.1549	38.6642	41.5078	48.5321	7.36864	-9.28285	-0.403096	-3.92869	-11.0725	-3.41299	-1.89384	-0.123026	0.113899
OLY35	male	yes	water polo	45.12	MET2022	51.2662	39.3608	44.8572	34.5702	46.1867	48.4207	53.1193	7.08564	5.51373	3.42779	0.076105	0.074143	-1.67411	0.423635	0.036674	-0.058134
OLY36	female	yes	fencing	52.46	MET2022	51.172	41.1943	51.9833	39.4373	54.1288	50.0883	53.7463	7.33479	-0.085631	-1.19681	0.410054	-1.76933	-1.09829	-3.76168	-4.97531	0.332342
OLY37	male	yes	fencing	60.652	MET2022	60.8404	51.24	57.1602	50.8104	65.0966	62.4579	65.779	6.52599	3.4385	1.64122	-1.99364	2.11426	1.64821	2.07549	0.763908	-0.318727
OLY38	female	yes	kayak-canoe	45.459	MET2022	42.0269	31.232	40.4445	31.848	47.6718	43.8817	51.6219	7.30622	-3.97982	-4.9993	-4.65023	-2.958	-0.529254	-4.38567	-1.72113	0.16897
OLY39	male	yes	water polo	46.96	MET2022	50.6487	36.6973	45.5185	36.5752	46.7918	48.5004	53.283	7.09154	3.51625	-0.854599	-0.965253	0.396835	-2.9156	-0.963922	-1.2132	-0.016802
OLY40	male	yes	water polo	48.559	MET2022	41.401	38.5518	44.9866	29.7557	46.9128	48.1818	51.4325	7.06142	-6.93081	-0.406991	-2.97681	-7.88446	-4.39933	-2.55757	-4.29208	-0.016137
OLY41	male	yes	water polo	42.489	MET2022	43.1359	34.0634	41.8583	33.9281	47.678	47.2343	50.9375	7.09133	-0.643177	0.445242	-0.488105	1.83741	2.45759	1.33517	-0.123834	-0.103105
OLY42	male	yes	kayak-canoe	44.449	MET2022	56.6068	37.8845	43.6008	38.8754	52.4554	50.3497	54.2214	7.12522	11.3576	2.54187	-0.559305	4.99278	5.26802	2.88766	1.65429	-0.031474
OLY43	male	yes	fives	61.777	MET2022	59.9125	49.6893	61.3046	46.2489	62.9441	63.2287	67.9572	7.04981	1.6669	-0.899317	1.10973	-3.47582	-1.6333	1.94928	2.07775	0.226753
OLY44	male	yes	kayak-canoe	44.912	MET2022	47.5661	35.4353	45.1231	23.8343	46.9492	45.535	48.3355	7.09031	1.96968	-0.314755	0.534559	-10.4717	-0.702841	-2.29628	-4.5873	-0.057474
OLY45	female	yes	kayak-canoe	31.381	MET2022	34.034	27.3319	28.1341	16.9161	35.4799	36.7588	44.3914	7.31673	-1.41376	3.48707	-3.9334	-5.01918	1.4072	-0.28278	1.86388	-0.091579
OLY46	male	yes	fencing	33.062	MET2022	34.194	28.7129	32.852	20.001	34.6969	36.196	39.644	7.27394	-2.51464	3.38904	-0.77103	-3.47111	-1.0628	-2.18596	-4.17502	-0.102002
OLY47	female	yes	fencing	40.416	MET2022	42.4987	34.0459	39.9191	33.1985	50.6815	50.0538	57.7904	7.21727	0.274427	2.25163	-0.509059	3.00305	7.54151	5.8077	8.32166	-0.017074
OLY48	male	yes	water polo	46.683	MET2022	46.556	38.7508	44.0005	35.7747	47.1158	49.2914	53.1728	7.26974	-0.368702	1.44254	-2.2269	-0.150333	-2.31366	0.047982	-1.11055	0.156055
OLY49	male	yes	water polo	46.949	MET2022	47.4136	36.7165	41.9842	30.3908	48.6696	48.5075	53.719	7.27164	0.289327	-0.825745	-4.48931	-5.77746	-1.02681	-0.947991	-0.768763	0.163077
OLY5	male	yes	fives	86.439	MET2022	82.5927	73.6588	79.6404	69.4107	91.8355	85.2122	89.5506	6.24315	5.84991	1.37153	-3.37575	-2.86116	2.50781	4.26717	4.72451	-0.10505
OLY50	female	yes	kayak-canoe	46.94	MET2022	46.1843	34.454	47.8414	37.4027	54.26	50.9558	56.3868	7.29862	-0.933139	-3.08036	1.37615	1.24272	4.5727	1.50746	1.90596	0.189886
OLY51	male	yes	water polo	47.34	MET2022	48.1283	39.2613	46.4838	32.6093	51.38	48.8192	54.7863	7.16314	0.710797	1.37503	-0.351618	-3.9164	1.29121	-0.94814	-0.001837	0.062111
OLY52	male	yes	kayak-canoe	58.404	MET2022	54.2567	43.322	52.5437	40.6815	59.7751	60.0008	64.5784	6.92186	-1.45912	-4.2989	-4.52992	-5.95948	-1.41731	1.41095	1.29029	0.033865
OLY53	male	yes	fencing	48.126	MET2022	44.6005	37.5694	47.5879	28.6724	44.564	45.9812	50.1448	7.18644	-3.4065	-1.00842	0.025176	-8.57196	-6.31359	-4.41291	-5.24714	0.100544
OLY54	male	yes	water polo	38.93	MET2022	41.3066	29.2313	38.0507	25.5165	43.0737	46.1765	47.9708	7.29437	0.196792	-1.25554	-1.00238	-3.32042	1.42499	3.11537	-0.356322	0.031415
OLY56	male	yes	water polo	46.467	MET2022	45.163	36.7594	43.4124	32.5594	48.2466	49.9312	53.6229	7.1214	-1.59972	-0.358789	-2.61517	-3.16823	-0.966022	0.859993	-0.494493	0.003558
OLY57	male	yes	water polo	35.863	MET2022	30.956	28.0028	32.3173	19.911	36.5521	40.9482	46.2232	7.39187	-7.85338	0.214459	-3.89772	-6.12192	-2.01858	0.332715	0.252326	0.06986
OLY58	male	yes	water polo	50.916	MET2022	48.9932	38.1518	46.1803	32.2852	48.0789	50.3325	53.536	7.30058	-1.10635	-2.88086	-3.96415	-7.50987	-5.59863	-2.28632	-3.99942	0.268405
OLY59	male	yes	water polo	68.961	MET2022	71.2995	56.5236	66.2807	53.8128	69.7839	66.7795	70.0399	6.94958	7.66564	-0.38581	-0.561944	-2.47987	-2.00322	-0.228472	-1.35865	0.264847
OLY6	male	yes	wrestling	56.501	MET2022	57.4402	46.295	56.447	40.3688	59.3741	55.935	61.2913	6.9366	3.15167	0.348449	1.1344	-4.53232	0.091507	-1.13736	-0.534782	0.011962
OLY60	male	yes	kayak-canoe	25.637	MET2022	28.1966	16.7046	21.7719	8.36988	23.3339	29.1027	32.4309	7.67417	-2.94308	-2.08643	-4.98036	-8.31398	-4.97425	-3.35851	-5.68377	0.155264
OLY61	male	yes	kayak-canoe	39.899	MET2022	39.4373	31.1247	35.5452	26.3127	40.8457	46.6038	51.204	7.31283	-2.39924	-0.214699	-4.40454	-3.41011	-1.77548	2.76999	2.1325	0.068532
OLY8	female	yes	swimming	40.556	MET2022	46.6983	19.0078	42.7882	39.5678	45.6042	45.7431	53.3113	7.36233	4.36902	-12.9097	2.23054	9.24428	2.32374	1.38533	3.73502	0.130679
OLY9	male	yes	wrestling	82.346	MET2022	79.0704	69.3513	76.0461	76.7029	89.4228	85.783	90.7412	6.4593	5.39751	0.665154	-3.18252	8.17314	4.20276	8.10177	9.05962	0.03229
OLY1	male	yes	wrestling	53.889	MET2022	55.0817	43.352	49.0962	44.9064	59.096	59.0578	65.8475	6.88855	2.75232	-0.296428	-3.79938	2.3933	2.43476	4.06823	6.02813	-0.086379
OLY11	male	yes	gymnastics	68.216	MET2022	59.9515	51.7535	57.2312	43.4008	72.0532	70.1871	74.9896	6.69356	-3.12357	-4.50037	-8.92206	-12.2107	1.01375	3.77315	4.1634	-0.005518
OLY2	male	yes	kayak-canoe	46.834	MET2022	44.6951	38.6333	46.9435	31.293	50.4905	50.3469	54.0285	7.08694	-2.34289	1.19222	0.57639	-4.77017	0.909574	0.983092	-0.370931	-0.023835
OLY3	female	yes	fencing	84.668	MET2022	68.6393	62.5713	72.627	65.0511	80.6794	75.0538	78.9143	6.72173	-6.77525	-8.15776	-8.75035	-5.60158	-6.87097	-4.47906	-4.55121	0.339431
OLY4	male	yes	wrestling	53.407	MET2022	55.8004	45.2167	54.4451	46.4304	57.0454	58.1428	62.7139	7.11912	3.8325	1.99238	1.99554	4.35793	0.867952	3.53764	3.26475	0.134911
OLY7	female	yes	gymnastics	101.029	MET2022	92.5963	80.6155	90.2144	81.172	106.08	90.5168	95.0514	6.33231	4.91062	-4.50877	-6.3028	-4.43864	2.10974	-2.0624	-0.983455	0.265028
C-22	male	no		85.295	MET2023	97.2256	68.5775	83.1868	76.015	87.5184	82.318	86.3181	6.56201	21.3409	-2.70324	1.22926	4.7891	-0.661157	2.28522	2.37088	0.191787
C-35	male	no		44.819	MET2023	57.8139	33.131	49.2994	39.6667	45.5705	45.7455	48.9621	7.10282	12.2872	-2.53715	4.79688	5.44579	-1.98824	-2.01156	-3.88921	-0.046753
C-7	female	no		29.32	MET2023	41.8462	19.2772	32.0121	27.9249	29.3078	30.8751	37.3319	7.44471	7.94422	-2.75426	1.8518	7.87385	-2.69645	-4.52295	-3.61232	-0.003281
C-8	male	no		32.047	MET2023	40.8304	14.0782	27.6785	19.3548	28.4899	35.196	40.8891	7.69877	4.88307	-10.3527	-5.00527	-3.18941	-6.25111	-2.37662	-2.15011	0.303279
C-36	male	no		42.171	MET2023	49.0968	26.0227	39.8618	41.9773	43.3783	51.4987	57.1123	7.26506	5.55624	-7.31567	-2.19035	10.1773	-1.52303	5.85314	6.29526	0.064505
C-14	female	no		46.018	MET2023	54.3623	30.0709	42.9301	36.9271	46.2069	45.346	53.2812	7.07377	7.93636	-6.65228	-2.68195	1.60999	-2.55513	-3.36711	-0.49125	-0.052711
C-15	male	no		56.597	MET2023	69.7856	43.3957	57.0434	52.5762	57.9878	58.3159	64.516	6.89885	15.4251	-2.63533	1.64191	7.58726	-1.39113	1.167	2.61618	-0.023937
C-17	female	no		45.467	MET2023	50.5981	29.3323	45.4584	34.3095	48.7861	45.5973	51.657	7.26805	4.58542	-6.90605	0.356221	-0.503877	0.577039	-2.67652	-1.69219	0.130955
C-24	male	no		27.157	MET2023	31.3212	12.9277	25.717	11.3402	28.5334	33.2153	38.8018	7.51913	-0.958532	-7.20068	-2.44176	-6.73329	-1.30017	-0.458036	-0.480653	0.029486
C-26	male	no		33.799	MET2023	41.4032	21.3447	35.6188	27.6826	43.8002	49.8856	56.1622	7.14376	4.14184	-4.62758	1.31375	3.53662	7.30087	10.9159	11.777	-0.217998
C-1	male	no		50.861	MET2023	54.735	35.5326	51.0689	38.4835	46.8022	46.8776	51.7286	7.12484	4.67663	-5.45159	0.975359	-1.26134	-6.82022	-5.69735	-5.76452	0.091603
C-10	male	no		34.694	MET2023	41.6286	20.5557	32.821	28.7253	40.556	42.5753	47.2809	7.12993	3.69593	-6.20408	-2.31225	3.76108	3.15849	2.89192	2.20816	-0.214592
C-11	female	no		40.205	MET2023	49.5372	29.4209	39.2102	28.6506	42.2758	38.9473	45.0265	7.32294	7.47117	-2.18772	-1.02269	-1.35199	-0.652394	-5.13056	-4.28015	0.084532
C-12	female	no		36.394	MET2023	43.6888	21.0434	37.274	28.2218	40.3522	41.9048	49.4827	7.30691	4.48115	-7.21212	0.567652	1.70343	1.24862	0.865861	3.10391	-0.004878
C-13	female	no		88.271	MET2023	95.3219	68.9895	81.5294	81.1865	94.7468	81.7107	85.7671	6.32621	17.2051	-4.9097	-3.182	7.23979	3.5805	-0.695155	-0.466447	0.013284
C-16	female	no		31.726	MET2023	41.3067	15.7028	29.2829	18.8219	31.1049	34.2006	40.2644	7.59552	5.60009	-8.44562	-3.10383	-3.42878	-3.31403	-3.11606	-2.52819	0.193852
C-18	male	no		46.387	MET2023	58.3409	32.1172	41.211	36.2661	45.4018	45.4066	50.9651	7.55031	11.6381	-4.93058	-4.7425	0.611693	-3.73056	-3.60083	-3.09092	0.430931
C-19	male	no		55.455	MET2023	60.7416	42.7927	54.0039	50.6402	56.6668	54.9239	59.2251	6.94015	7.23762	-2.23355	-0.340767	6.69541	-1.56601	-1.31441	-1.79737	-0.004632
C-2	male	no		42.1	MET2023	46.1999	25.2463	42.6084	32.9644	38.5216	43.9543	49.5086	7.23115	2.71251	-8.02963	0.621908	1.22927	-6.30845	-1.63465	-1.25386	0.029223
C-20	male	no		27.836	MET2023	33.8654	15.9293	23.6483	21.4731	28.6654	33.7502	39.1422	7.36215	1.07641	-4.79655	-5.13881	2.77878	-1.84954	-0.464589	-0.661934	-0.114415
C-25	male	no		41.462	MET2023	43.4332	27.8302	41.2295	29.8049	42.6788	44.0177	48.0803	7.20808	0.424395	-4.88432	-0.166547	-1.34692	-1.51091	-1.06245	-2.19205	-0.006123
C-27	male	no		86.19	MET2023	97.2078	62.5872	80.6891	92.2907	88.7674	81.5004	84.1106	6.44266	20.6518	-9.48101	-2.09664	20.2466	-0.310447	0.753893	-0.524147	0.089661
C-28	male	no		35.921	MET2023	41.6246	21.9082	34.0099	33.6038	34.4866	41.2762	48.3786	7.50778	2.77168	-5.93112	-2.25874	7.51783	-4.1423	0.614459	2.3632	0.186889
C-29	male	no		46.125	MET2023	60.0718	31.7012	44.537	37.46	49.5683	48.6994	54.2462	7.23763	13.5656	-5.1161	-1.17404	2.04512	0.698841	-0.099088	0.39151	0.113202
C-3	male	no		37.528	MET2023	41.1979	25.7596	37.7709	28.2258	40.4523	42.5811	48.9833	7.39276	1.13967	-3.49364	0.015199	0.670676	0.210618	0.637873	1.73329	0.102805
C-30	male	no		49.216	MET2023	54.4089	35.0988	46.1993	39.3538	49.8761	50.4563	55.4273	7.10338	5.58432	-4.43803	-2.37206	1.11293	-2.09539	-0.806929	-0.802079	0.038471
C-32	male	no		37.158	MET2023	52.0886	27.9016	38.5826	30.7142	40.1176	40.0118	46.0783	7.19423	12.3079	-1.02613	1.16928	3.4973	0.2473	-1.63636	-0.887501	-0.102845
C-33	male	no		44.077	MET2023	49.9411	33.4958	42.4324	32.9104	45.9339	43.3385	48.2997	7.08632	4.97095	-1.51953	-1.38349	-0.6321	-0.880175	-3.82692	-3.98156	-0.07754
C-34	male	no		49.221	MET2023	63.1004	34.943	47.9905	47.9243	48.4826	49.1659	54.4626	7.15158	14.2721	-4.59826	-0.585464	9.67883	-3.49388	-2.10131	-1.77056	0.086768
C-4	male	no		56.307	MET2023	59.7792	39.4066	57.2392	47.712	55.0793	56.3653	61.4528	7.02239	5.63618	-6.36924	2.10614	2.98819	-4.00856	-0.552329	-0.224262	0.094018
C-5	male	no		31.524	MET2023	37.1185	21.5999	31.6562	24.0774	37.6598	41.4263	47.523	7.45313	1.56343	-2.37074	-0.543617	2.01141	3.44365	4.27069	4.88561	0.047573
C-6	male	no		44.427	MET2023	54.1927	31.915	45.8259	33.8104	43.935	45.3249	49.8545	7.20175	8.96003	-3.40833	1.6861	-0.052115	-3.23038	-2.1196	-2.69569	0.044631
C-9	female	no		27.765	MET2023	29.1315	12.512	22.7244	9.32331	34.9827	34.9404	40.9557	7.6012	-3.60425	-8.15132	-5.99694	-9.30607	4.53895	0.782256	1.20611	0.123268
