# Supplementary material for: Slowed epigenetic aging in Olympic champions compared to non-champions
Source: GeroScience. 2024 Nov 27;47(2):2555–65. doi: 10.1007/s11357-024-01440-5 (PMC11978583; doi:10.1007/s11357-024-01440-5)
Supplement: Supplementary file 2 — Mean methylation levels of the CpG sites associated with the promoter region of each human gene, sorted by the age-adjusted and FDR corrected p-value of the age adjusted difference between Olympic champions and non-champions. (XLSX 3049 KB) [file 11357_2024_1440_MOESM2_ESM.xlsx]

## Sheet: Promoter_methylation
name	number of cpgs	olympic mean	control mean	olympic var	control var	glm_t_stat	glm_p	adjusted_p
BHLHE40	17	0.099137	0.0805162	6.558460914142948e-05	5.473482366232651e-05	8.94285	1.6245279439952614e-17	2.0692424686639644e-13
LENG8-AS1	5	0.106592	0.0494862	0.00110007	0.000574287	9.01788	9.24639789952654e-18	2.0692424686639644e-13
LENG8	13	0.0678038	0.0479283	0.000185701	8.856393401167964e-05	8.63011	1.6474127634702467e-16	1.3989280049801512e-12
DPH6	2	0.0243207	0.0153101	8.630681310969447e-06	2.1092980889929628e-05	8.45948	5.70035636920292e-16	2.904331570108888e-12
DPH6-AS1	2	0.0243207	0.0153101	8.630681310969447e-06	2.1092980889929628e-05	8.45948	5.70035636920292e-16	2.904331570108888e-12
EEF2KMT	1	0.0297013	0.0531435	5.670768426581061e-05	0.000120966	-8.38908	9.467987578481519e-16	3.315787758662341e-12
RANBP10	15	0.144626	0.122573	0.000120738	0.0001304	8.37689	1.0334728547032028e-15	3.315787758662341e-12
PRR22	11	0.8201	0.872768	0.000169725	0.000468042	-8.37584	1.041267990944013e-15	3.315787758662341e-12
ALG10B	5	0.023626	0.031185	5.549161753522431e-06	4.1096550182307496e-05	-8.34876	1.2644866147341109e-15	3.5791996122612753e-12
SNORD115-32	1	0.976385	0.964671	3.275947979375556e-05	3.6038636208198194e-05	8.23771	2.7919037458587212e-15	5.8489203076721824e-12
WIZ	17	0.32777	0.348143	0.000189061	9.069636613092671e-05	-8.21751	3.222091905865683e-15	5.8489203076721824e-12
MMGT1	9	0.281818	0.33893	0.0140116	0.0296233	8.2533	2.4991316528315355e-15	5.8489203076721824e-12
MPLKIP	1	0.028274	0.0193536	1.4301310502320867e-05	2.384253977069954e-05	8.19043	3.90310678038968e-15	5.8489203076721824e-12
EP400NL	8	0.0533476	0.0442855	3.104791725242173e-05	2.0047054310781017e-05	8.21075	3.380292552941282e-15	5.8489203076721824e-12
SUGCT	1	0.028274	0.0193536	1.4301310502320867e-05	2.384253977069954e-05	8.19043	3.90310678038968e-15	5.8489203076721824e-12
MIR4281	1	0.225486	0.0693495	0.0195434	0.00566351	8.23587	2.8286196283112786e-15	5.8489203076721824e-12
RNU6-81P	1	0.0215863	0.0144434	7.763347042004156e-06	1.5389855818846957e-05	8.19585	3.756348417483649e-15	5.8489203076721824e-12
TELO2	15	0.199828	0.181147	5.30797985514479e-05	0.000101325	8.15965	4.851198537158795e-15	6.418817576167919e-12
EPB41L5	17	0.301608	0.275645	3.734756529363954e-05	0.000103534	8.15426	5.039307223684333e-15	6.418817576167919e-12
ST3GAL5-AS1	1	0.0175613	0.0272257	1.2389286489349784e-05	2.271471188516524e-05	-8.15561	4.991508072838013e-15	6.418817576167919e-12
MIR663AHG	1	0.447035	0.505229	0.000424141	0.000699507	-8.11184	6.792913277371255e-15	7.865884806410577e-12
MIR663A	1	0.447035	0.505229	0.000424141	0.000699507	-8.11184	6.792913277371255e-15	7.865884806410577e-12
HAND2-AS1	5	0.130715	0.101508	0.000276223	0.000328353	8.10045	7.358648842542574e-15	8.150503446250961e-12
LOC100133091	1	0.0159867	0.0288591	1.0825657147653973e-05	2.9925777357131297e-05	-8.08185	8.383812019701312e-15	8.899067133412121e-12
PRORSD1P	1	0.0251253	0.016529	1.50711997910116e-05	2.149124868507247e-05	8.07003	9.108088996829573e-15	9.281142687769336e-12
NDUFB2-AS1	1	0.0223381	0.0150351	7.226494371666512e-06	1.8000958711434683e-05	8.06442	9.472453526393077e-15	9.281182830187063e-12
TSNAXIP1	20	0.200446	0.185767	6.843836393914267e-05	6.97600975570346e-05	8.05838	9.881354837755937e-15	9.323241277475277e-12
RAP1GDS1	9	0.0550453	0.0437413	2.1070013002301618e-05	4.132564634091811e-05	8.04501	1.0850073553893395e-14	9.863101171466236e-12
RTCD1	8	0.16776	0.157817	1.535335224206447e-05	2.108690408804295e-05	8.03847	1.1356827302017851e-14	9.863101171466236e-12
NAGA	11	0.0461444	0.0383111	1.1753416897241542e-05	1.209668307265102e-05	8.03525	1.1615035726947482e-14	9.863101171466236e-12
TMEM87B	8	0.0578671	0.0765233	2.6469782620640078e-05	8.008850765318076e-05	-8.01681	1.3209667907979449e-14	1.0839977584659486e-11
KIAA1797	3	0.0522634	0.0441434	1.8237900514852287e-05	1.588874534895335e-05	8.01246	1.3616458595058039e-14	1.0839977584659486e-11
LINC00595	1	0.783739	0.745689	0.000242763	0.000464564	8.0044	1.4402874111842838e-14	1.1118582363612008e-11
EMC1	1	0.0680355	0.0977523	0.000154161	0.000271632	-7.99843	1.501406273400481e-14	1.124950729849331e-11
C14orf72	3	0.923988	0.901917	4.978250337360613e-05	0.000327655	7.95283	2.0608243801091387e-14	1.49998574523658e-11
KDELC2	8	0.248686	0.257711	9.161962071883083e-06	2.533396570987951e-05	-7.93213	2.3786528320156e-14	1.6832272470999282e-11
MYO1E	22	0.484452	0.490933	7.645423380062598e-06	1.4237639311825319e-05	-7.9075	2.82006818844927e-14	1.9416550567768964e-11
FAM82A2	5	0.0493652	0.0662592	4.0195881206755234e-05	7.11767556524653e-05	-7.88334	3.3314084228453117e-14	2.2333586729469555e-11
LOC100128191	11	0.0513929	0.043055	2.159109375586235e-05	1.3763384224872686e-05	7.83563	4.624886734790787e-14	3.020999732533212e-11
CCDC48	5	0.101413	0.129779	5.313925148420822e-05	0.000254733	-7.81882	5.1900659506110286e-14	3.2248031729711206e-11
NIPBL-AS1	4	0.0680795	0.0857448	4.16967677370051e-05	0.000182671	-7.81895	5.185455336418749e-14	3.2248031729711206e-11
INAFM1	3	0.0366752	0.0456368	8.779491606142611e-06	2.2329807956749596e-05	-7.80259	5.800038469863078e-14	3.403319002935064e-11
UVSSA	2	0.0265225	0.0361494	1.8906486766305403e-05	2.249517628008963e-05	-7.80648	5.647813937225571e-14	3.403319002935064e-11
RAB30-AS1	6	0.0534237	0.0641509	3.765437518418086e-05	2.8334256129653914e-05	-7.80063	5.878156472194026e-14	3.403319002935064e-11
C15orf59	5	0.483079	0.468771	0.000122146	0.0001105	7.77386	7.058192260413664e-14	3.9539777314862184e-11
MDM2	17	0.0476523	0.0568526	3.339874100003992e-05	2.9221094095836734e-05	-7.77218	7.13966538364538e-14	3.9539777314862184e-11
SNORD7	1	0.892223	0.917299	0.000176577	0.000250078	-7.76668	7.412189412280067e-14	4.0175643676135044e-11
POM121C	1	0.0299525	0.0212253	1.912671975316148e-05	2.916058844122261e-05	7.75311	8.130446990917957e-14	4.3150653561173955e-11
LYSMD3	10	0.329385	0.313297	3.0589078099635606e-05	5.9939925528107465e-05	7.74271	8.727133868072645e-14	4.338586234627273e-11
MIR6834	1	0.0274194	0.033374	1.1441014340362073e-05	8.239487963250322e-06	-7.74845	8.392864465761117e-14	4.338586234627273e-11
SBDSP1	2	0.0210941	0.0276064	5.823337490662229e-06	1.2767403969244666e-05	-7.74056	8.855995454391293e-14	4.338586234627273e-11
ORC1L	10	0.0410058	0.0352541	7.0537716759106536e-06	1.2367071682880938e-05	7.74449	8.622013581364673e-14	4.338586234627273e-11
PPP1R2P3	1	0.913337	0.850012	0.000482589	0.00176524	7.71142	1.0794920471263171e-13	5.1886905472722506e-11
PTPRF	25	0.50672	0.520008	4.62837374415742e-05	9.594450856394808e-05	-7.70642	1.1167421297161027e-13	5.2683343989847616e-11
CHERP	10	0.0280597	0.0326687	4.396963561046185e-06	6.5003114936170545e-06	-7.69416	1.2134904278694675e-13	5.520297973209765e-11
CDR2	10	0.025859	0.0297793	2.8794554097114052e-06	6.3734437140936766e-06	-7.69527	1.2044166658823455e-13	5.520297973209765e-11
FLJ40434	5	0.898405	0.860637	5.725201292200152e-05	0.000506244	7.69117	1.2382970687222856e-13	5.5343189167895135e-11
MIR3181	1	0.0145784	0.0240673	4.527968538894411e-06	1.3382392280989984e-05	-7.68605	1.282003714279654e-13	5.595893273315812e-11
ZNF597	14	0.370691	0.412542	0.000481083	0.000495766	-7.66964	1.432522635088373e-13	5.595893273315812e-11
GLIPR2	10	0.275936	0.25304	0.000374961	0.000192162	7.67571	1.374931558888252e-13	5.595893273315812e-11
SNORD88C	3	0.0528081	0.0725964	5.8668972967819764e-05	0.000145905	-7.6756	1.3759354982707066e-13	5.595893273315812e-11
SLC2A3	6	0.343364	0.313256	0.000270512	0.000258471	7.67459	1.3853487554134566e-13	5.595893273315812e-11
C16orf11	12	0.632823	0.612511	0.000100079	0.0001736	7.66787	1.4497701905352053e-13	5.595893273315812e-11
C20orf7	15	0.0847872	0.0907387	5.157542494563302e-06	1.204063601479142e-05	-7.66923	1.4365116015912901e-13	5.595893273315812e-11
TUFT1	10	0.477211	0.46386	5.337149768615584e-05	6.107580292723561e-05	7.66851	1.4434994096545818e-13	5.595893273315812e-11
LOC392364	2	0.95279	0.941777	2.3897893076641294e-05	5.052400579084198e-05	7.67343	1.396305791880378e-13	5.595893273315812e-11
PRPF38A	12	0.0379659	0.0331898	4.984626186188242e-06	8.910159748966037e-06	7.65713	1.5588295456038927e-13	5.839879805038113e-11
WDR34	5	0.366477	0.348927	5.541687298304949e-05	9.33786284563515e-05	7.65748	1.5552144634742053e-13	5.839879805038113e-11
SNORD83A	4	0.606917	0.581568	0.000146516	0.000184571	7.65193	1.6145563825239648e-13	5.960988963014202e-11
GFPT2	5	0.140716	0.110626	0.000207983	0.000417873	7.63594	1.7984198894114432e-13	6.275992696268016e-11
LDHAL6B	5	0.920292	0.930022	4.4695291125674916e-05	4.4723672110212326e-05	-7.64004	1.7494320437263344e-13	6.275992696268016e-11
C20orf135	7	0.623314	0.679041	0.000197045	0.00084167	-7.63648	1.7918469762339089e-13	6.275992696268016e-11
PDCD4-AS1	1	0.0393457	0.0267696	1.8109432198756956e-05	5.7283870476143295e-05	7.64136	1.7338816435958114e-13	6.275992696268016e-11
RBAK-RBAKDN	2	0.0219111	0.0157955	6.347303755629653e-06	1.4476287800216715e-05	7.62717	1.9077961932025306e-13	6.480147736244595e-11
NPM3	8	0.248762	0.258691	1.8451318459442292e-05	3.300113142363329e-05	-7.62903	1.8840799325858545e-13	6.480147736244595e-11
SIP1	6	0.192582	0.183561	2.594476214952702e-05	1.7453601117247884e-05	7.61718	2.040594178312395e-13	6.840017985856351e-11
SEPT1	9	0.247835	0.238116	1.72991101132804e-05	1.5228192189085581e-05	7.60943	2.1496713847559693e-13	7.020881862392092e-11
GLI1	17	0.186409	0.193262	1.4359755565916018e-05	2.6959468645501475e-05	-7.61104	2.126498681268594e-13	7.020881862392092e-11
ADCK5	6	0.382674	0.414245	0.000284158	0.000368871	-7.60241	2.2535737632953033e-13	7.042894565108416e-11
EEF1AL7	2	0.893725	0.84796	0.000176384	0.000898893	7.60152	2.2669964841565856e-13	7.042894565108416e-11
LASS6	5	0.243435	0.231321	4.049666082405565e-05	4.450414337489414e-05	7.60244	2.2530686282401653e-13	7.042894565108416e-11
LINC00159	3	0.725798	0.800146	0.00517086	0.00179029	-7.60463	2.2201082053968187e-13	7.042894565108416e-11
PUS1	10	0.108167	0.116909	1.5551373866505538e-05	2.899990744389442e-05	-7.59581	2.3556568366764876e-13	7.230163604136569e-11
ZNF780B	11	0.0407155	0.0462498	9.362491867880289e-06	1.2502772745933829e-05	-7.58695	2.4999196021205967e-13	7.581601412383596e-11
POLR2J4	2	0.0168584	0.0290395	4.799883728253467e-06	2.977398159671394e-05	-7.58051	2.6102987834681944e-13	7.823219001041442e-11
FAM47B	5	0.878682	0.832949	0.000517079	0.00117675	7.57501	2.7083538140730376e-13	7.976304717815656e-11
ATPAF2	18	0.0787055	0.0910913	5.8516603550536514e-05	6.033941226162004e-05	-7.57415	2.7239980783119216e-13	7.976304717815656e-11
ARHGAP31-AS1	1	0.0165286	0.0280643	5.2426005852028495e-06	2.5897526752323773e-05	-7.5676	2.8462706562907173e-13	8.239630110114321e-11
MIR1236	6	0.80054	0.776646	0.000263691	0.000257597	7.56349	2.925590434822533e-13	8.37409172214652e-11
C1orf128	7	0.0564206	0.0464211	4.215999616735068e-05	3.8521086335733084e-05	7.55912	3.012455668091374e-13	8.526923127180861e-11
MIR423	14	0.117936	0.126121	2.2787504394469277e-05	4.3854702042327637e-05	-7.54696	3.2675019314225687e-13	9.147210077251641e-11
C17orf37	8	0.13634	0.12922	8.721649461245473e-06	2.147168861648174e-05	7.54212	3.375025735394573e-13	9.345519631432254e-11
LOC100216545	15	0.0305598	0.0352694	4.6378017053531226e-06	6.763086077549891e-06	-7.53083	3.6391710666252384e-13	9.925460167111157e-11
VARS	25	0.258558	0.263068	5.406379553784123e-06	9.74335508079321e-06	-7.52988	3.662387657344254e-13	9.925460167111157e-11
MIR5187	5	0.0858798	0.067799	8.788402582365004e-05	8.377513769372069e-05	7.52468	3.791534150774507e-13	1.0069501285164634e-10
SEC24A	11	0.0461184	0.0526658	1.3109991480846396e-05	1.6415747645165654e-05	-7.52456	3.7945912595713635e-13	1.0069501285164634e-10
RABAC1	9	0.136185	0.141651	8.226300808971645e-06	1.502793948973203e-05	-7.52084	3.890039768709758e-13	1.0071757738412996e-10
DHX8	12	0.0326633	0.0371646	2.9289037539834438e-06	6.95065760472707e-06	-7.52111	3.8830132087902893e-13	1.0071757738412996e-10
CWC27	2	0.061708	0.050234	7.087416649256935e-05	3.5377895714315656e-05	7.51841	3.9535849807313036e-13	1.0071757738412996e-10
SREK1IP1	2	0.061708	0.050234	7.087416649256935e-05	3.5377895714315656e-05	7.51841	3.9535849807313036e-13	1.0071757738412996e-10
SLU7	10	0.213453	0.21894	1.0396680005438521e-05	1.5284314906341693e-05	-7.51377	4.0777450976327387e-13	1.028520360021723e-10
SC5DL	10	0.130453	0.13396	3.1730390063536115e-06	6.799638984032455e-06	-7.51082	4.158630109298204e-13	1.0386382552389387e-10
SLC38A6	16	0.218671	0.211467	3.390128710880897e-05	1.4719219667487565e-05	7.50213	4.406298266529974e-13	1.0793312340370297e-10
TRMT5	16	0.218671	0.211467	3.390128710880897e-05	1.4719219667487565e-05	7.50213	4.406298266529974e-13	1.0793312340370297e-10
POM121	6	0.172073	0.155359	8.42838535555642e-05	9.885538582239579e-05	7.49311	4.678840661036876e-13	1.1351758651420421e-10
TOMM20	12	0.379769	0.369422	5.873225965395047e-05	3.828004516133421e-05	7.49121	4.738369911175537e-13	1.1387733347848754e-10
ARL16	18	0.157312	0.166771	2.8224634935828872e-05	4.0849889840865856e-05	-7.48941	4.795297162328463e-13	1.1416840673861457e-10
LPHN1	2	0.0177063	0.0246105	2.7529955206454654e-06	1.4580055751891386e-05	-7.48634	4.894225324062241e-13	1.1544480567637554e-10
MAGEA8-AS1	1	0.920306	0.851397	0.000779162	0.00351478	7.48315	4.999023485630661e-13	1.168349755013221e-10
C6orf126	5	0.452347	0.422938	0.000134592	0.000301176	7.47917	5.132866900829347e-13	1.1721305946095184e-10
SMIM7	5	0.0268716	0.0366196	7.584174904528163e-06	3.088510820828308e-05	-7.47723	5.199244639484811e-13	1.1721305946095184e-10
DGCR2	14	0.426961	0.437177	2.0975966698468665e-05	4.155341923757723e-05	-7.47901	5.138370761350042e-13	1.1721305946095184e-10
FRMD4B	11	0.2185	0.207633	1.3986442307016774e-05	4.2670532690898e-05	7.47815	5.167912669155794e-13	1.1721305946095184e-10
NAA50	21	0.0427208	0.0498581	6.166948920219389e-06	1.3222818065776104e-05	-7.47534	5.264935868214062e-13	1.1765284319539758e-10
CNPPD1	2	0.0189542	0.0146905	4.5212827183887886e-06	8.08175141769194e-06	7.47322	5.339623741253139e-13	1.182842737464554e-10
LOC643355	3	0.0297001	0.0362051	8.983416790919786e-06	1.573123793271535e-05	-7.46364	5.690079559903934e-13	1.218107367971031e-10
MIR3192	2	0.920608	0.907579	4.435093240469466e-05	9.040984082729427e-05	7.46425	5.667133084540983e-13	1.218107367971031e-10
SLC16A5	27	0.440081	0.458509	5.0025846554872294e-05	0.00015193	-7.46611	5.597482457652168e-13	1.218107367971031e-10
LOC100507577	2	0.912291	0.92831	8.598856294065311e-05	9.021248830574413e-05	-7.46488	5.643476899695507e-13	1.218107367971031e-10
C1orf38	8	0.332887	0.344111	3.993650532653663e-05	5.480616935238784e-05	-7.46016	5.822898352948225e-13	1.2361527961779667e-10
RTCB	4	0.274958	0.268373	1.439506036122985e-05	1.8949626443588525e-05	7.45455	6.043367689718523e-13	1.2723536520295814e-10
SAMD1	7	0.0506943	0.0410656	9.252394468897887e-05	2.158595841095603e-05	7.44994	6.230603332645558e-13	1.3010214745831607e-10
EXD2	30	0.560983	0.572487	3.333906176026556e-05	7.728397494879364e-05	-7.44444	6.461990923451537e-13	1.338367632316487e-10
LINC00882	2	0.0317795	0.0380729	1.2496632325907188e-05	2.2599448381355928e-05	-7.43984	6.661423134066357e-13	1.3575980347227236e-10
LINC00883	2	0.0317795	0.0380729	1.2496632325907188e-05	2.2599448381355928e-05	-7.43984	6.661423134066357e-13	1.3575980347227236e-10
FUBP1	11	0.0405488	0.0470082	8.227154577422366e-06	4.752376056332612e-05	-7.4377	6.756276875973179e-13	1.3660012175826728e-10
LOC100996342	2	0.433923	0.456766	0.000156117	0.00019985	-7.42682	7.260576224316729e-13	1.4564029867281e-10
BTG2	9	0.163963	0.152221	3.8984977418717785e-05	5.593913194358606e-05	7.42057	7.566370425213429e-13	1.5058850514243133e-10
PSIMCT-1	7	0.509893	0.538566	0.000380266	0.00102325	-7.40428	8.424979182768934e-13	1.6637701138065007e-10
AZIN1	22	0.399628	0.385867	2.494583401891821e-05	0.000106164	7.40278	8.508611897198628e-13	1.6673606775471925e-10
LRRC19	1	0.563583	0.661888	0.00345652	0.00374066	-7.40099	8.609380280360115e-13	1.674228722459343e-10
HGS	19	0.196166	0.204838	2.6879762860174564e-05	3.91552805349126e-05	-7.39765	8.801134175152323e-13	1.6985522205454958e-10
CSNK2A2	7	0.158166	0.162948	2.0963726849708438e-05	5.585421066618666e-06	-7.39393	9.019593879181049e-13	1.7256934837672317e-10
RAB33A	6	0.287199	0.360629	0.0109642	0.0240719	7.39296	9.077249335615665e-13	1.7256934837672317e-10
RAB43	20	0.292437	0.312061	0.000142866	0.000112412	-7.38948	9.287640156329454e-13	1.7526120961666138e-10
TYW1B	3	0.0208912	0.0249523	5.592396599094661e-06	6.2858897386385376e-06	-7.37929	9.932048469209664e-13	1.8604333437729133e-10
ZNF292	7	0.0327026	0.0285994	4.489839890194169e-06	7.711547214157372e-06	7.37793	1.002128372471559e-12	1.8634467364024064e-10
PSMC6	9	0.134371	0.126228	1.066175894944328e-05	2.7830140086215387e-05	7.36998	1.0558853684239475e-12	1.9491796927971058e-10
MIR4634	1	0.0240646	0.0395351	1.8563613595074102e-05	0.000263347	-7.3632	1.1039887271001424e-12	2.0215500149956584e-10
HOTTIP	1	0.0137191	0.0225049	3.676395335744375e-06	2.1450269380082967e-05	-7.36224	1.1109597727159653e-12	2.0215500149956584e-10
C11orf61	7	0.0284757	0.0341194	3.783947893317276e-06	1.17144289524835e-05	-7.35947	1.1313594833968403e-12	2.0440697049315254e-10
FAM134A	13	0.0559638	0.046396	8.181221242101813e-06	4.380861048374321e-05	7.35587	1.1583481919728018e-12	2.0780929711624737e-10
TPRN	4	0.0191483	0.0245503	3.290340321827974e-06	1.0424605995334585e-05	-7.35303	1.1801993213059259e-12	2.102487951767025e-10
FAH	11	0.24258	0.255132	5.045669280217815e-05	7.730390358619129e-05	-7.35014	1.20273769359723e-12	2.127759912804822e-10
LRRC42	14	0.158148	0.163638	4.330298182425753e-06	1.5354122973665714e-05	-7.34468	1.2465920913683932e-12	2.1901333467317114e-10
SMG7	19	0.166555	0.161029	1.004775951330434e-05	1.0122486448619916e-05	7.3353	1.3255837923136183e-12	2.300237265940305e-10
MBD1	17	0.238957	0.230374	2.4233111783143217e-05	3.255926206790033e-05	7.3351	1.3273204243109905e-12	2.300237265940305e-10
KLHDC2	18	0.149581	0.156663	2.444331422198226e-05	1.9878359900824012e-05	-7.33307	1.345080537549105e-12	2.3152653171664495e-10
TRIM31-AS1	1	0.921782	0.846916	0.000306346	0.0025012	7.3314	1.359911407018747e-12	2.3250834291142673e-10
MYO1D	6	0.0424109	0.0512965	8.106606731800628e-06	3.407454413625131e-05	-7.33023	1.370355395706394e-12	2.327320247041359e-10
C12orf11	9	0.0442455	0.039441	3.873737180533717e-06	1.0473014860394642e-05	7.31689	1.495245069459896e-12	2.5226071618868113e-10
PEG10	79	0.308081	0.325255	5.49574680848903e-05	5.398738738850262e-05	-7.31559	1.5080291125541903e-12	2.5274369501524997e-10
TP53TG1	16	0.129263	0.117761	3.6073550349204365e-05	5.349180248555492e-05	7.31347	1.5290593723312423e-12	2.529401786372623e-10
CROT	16	0.129263	0.117761	3.6073550349204365e-05	5.349180248555492e-05	7.31347	1.5290593723312423e-12	2.529401786372623e-10
MIR378D2	6	0.0179548	0.0211361	2.436052277880237e-06	4.313875908522589e-06	-7.31215	1.5423483929238894e-12	2.532884711938469e-10
FDX1	10	0.294604	0.277994	5.180885579682138e-05	0.00014554	7.31129	1.55105010819392e-12	2.532884711938469e-10
VPS37D	10	0.120714	0.111256	9.989083596773796e-06	2.4280428911254662e-05	7.30673	1.5979206360554065e-12	2.5763941900956635e-10
IZUMO4	2	0.0183364	0.0233184	2.4457681012312635e-06	7.209086793279192e-06	-7.30697	1.595398532336537e-12	2.5763941900956635e-10
NAT15	29	0.332973	0.351697	0.000167427	0.000155377	-7.3009	1.6598998389816587e-12	2.6594936099407396e-10
ARHGAP17	4	0.0454507	0.0560164	5.293561469780228e-05	4.781600286776273e-05	-7.29712	1.701385919608622e-12	2.704534625129012e-10
GCNT4	4	0.884597	0.859747	0.000164048	0.000368931	7.29633	1.7101061646101396e-12	2.704534625129012e-10
ENGASE	8	0.511776	0.532966	0.000184699	0.000156866	-7.29534	1.7211796385138338e-12	2.704534625129012e-10
MIR3155A	2	0.365083	0.293329	0.000468719	0.000832092	7.29452	1.7304775030266103e-12	2.704534625129012e-10
SNORA14B	9	0.233316	0.221422	6.109120793499813e-05	7.18822010186735e-05	7.293	1.7476716583328589e-12	2.7147521643920474e-10
GPR172A	9	0.294159	0.28517	3.7122678072362935e-05	4.188828075106769e-05	7.29093	1.771481332340789e-12	2.718583550685639e-10
MRPS24	13	0.0737483	0.0809278	1.6245311639149827e-05	2.127098418878264e-05	-7.29105	1.77009467355168e-12	2.718583550685639e-10
FIZ1	11	0.116063	0.120489	5.949343392733537e-06	8.412590264106649e-06	-7.2893	1.790387160542243e-12	2.7311444859169846e-10
C2orf24	10	0.066818	0.0550885	1.1690183638437407e-05	6.709463547603557e-05	7.28356	1.858615060371927e-12	2.8183463489865974e-10
WTH3DI	1	0.0568167	0.0929634	9.050321183533764e-05	0.000679693	-7.28027	1.898825436355677e-12	2.8622827213704655e-10
SFT2D2	10	0.103488	0.0877076	0.000102931	0.000117636	7.27615	1.9505516859026296e-12	2.922959070492323e-10
SKIV2L	33	0.333354	0.328088	1.367836007171245e-05	1.284677659250912e-05	7.27145	2.01111076432411e-12	2.9960846035764154e-10
KRT26	8	0.723596	0.771812	0.000295925	0.00108394	-7.26513	2.0955166996242545e-12	3.103679530402784e-10
ING4	8	0.137144	0.144905	1.1167320034975485e-05	3.2545839894658665e-05	-7.26332	2.1203058235839608e-12	3.118975964554741e-10
PBRM1	19	0.291643	0.280934	1.1784886565653452e-05	5.3278285028446375e-05	7.2626	2.130330982659568e-12	3.118975964554741e-10
CLNS1A	8	0.112824	0.119134	8.137009846177762e-06	1.9691013019896903e-05	-7.25485	2.2402999527096236e-12	3.2612366454444377e-10
CCDC107	8	0.0942432	0.082308	0.000117237	7.556382699323154e-05	7.25332	2.262762893317762e-12	3.2752207220039766e-10
LOC100506747	1	0.0245172	0.0173975	7.662657247329485e-06	2.6219686574296633e-05	7.24866	2.332299055347111e-12	3.34943697146963e-10
LOC105378732	7	0.166292	0.17138	1.0461937206934333e-05	1.4558499619721853e-05	-7.24799	2.342340927692325e-12	3.34943697146963e-10
MIR5001	3	0.0199835	0.0260965	1.6378638377854164e-05	1.4324042215577622e-05	-7.24726	2.3534807375586408e-12	3.34943697146963e-10
COX17	10	0.217868	0.221829	7.71720362999181e-06	9.390923118203519e-06	-7.24396	2.4044063827775695e-12	3.393652811278081e-10
NTRK3	16	0.191474	0.195924	8.216006822820721e-06	1.0028228016676774e-05	-7.24353	2.411191987600913e-12	3.393652811278081e-10
LOC101929229	3	0.333318	0.340927	3.189990237637129e-05	2.6244314543119017e-05	-7.23816	2.496680543907027e-12	3.4946668602215117e-10
LINC00959	5	0.557071	0.546192	2.6983680303412015e-05	5.5477566749936055e-05	7.23652	2.523435849863861e-12	3.512815752747642e-10
ACADSB	12	0.0382627	0.0417441	4.431364115514497e-06	5.828218870204445e-06	-7.23402	2.564702375674071e-12	3.550858316320487e-10
TRIM31	2	0.896272	0.863541	0.000246943	0.000670959	7.23112	2.6133063615247563e-12	3.5985934897212525e-10
NCBP2-AS2	7	0.0269454	0.0321919	5.801173257834825e-06	1.2547564014755647e-05	-7.22797	2.667261342973366e-12	3.6531442318412097e-10
NR2F1-AS1	2	0.102427	0.144296	0.000204489	0.000779014	-7.22454	2.7271242853243177e-12	3.715159955542085e-10
ALG6	15	0.292754	0.287091	9.957203296798046e-06	1.6952138987000822e-05	7.22341	2.7472179743000333e-12	3.7226264837921996e-10
KIR3DL1	2	0.903946	0.865904	0.000288814	0.000933767	7.22163	2.7790415396830863e-12	3.7261096433382433e-10
PLEKHA1	23	0.371994	0.392045	0.000282525	0.000166509	-7.22206	2.7712133505826734e-12	3.7261096433382433e-10
ARPC5L	10	0.0419181	0.0458527	8.243429765477575e-06	7.290461933570557e-06	-7.21913	2.824305135284686e-12	3.766972425203004e-10
ID2	9	0.0844424	0.0778965	1.973105379587267e-05	2.6948118509956768e-05	7.21342	2.930677686018063e-12	3.8884903151724045e-10
C20orf20	9	0.0738111	0.0874018	6.165381923367332e-05	7.027738864363639e-05	-7.20614	3.07193573375174e-12	4.0547960008976983e-10
DNAJB1	10	0.300081	0.309312	2.6747253812043855e-05	3.185353379132555e-05	-7.20528	3.088978426850038e-12	4.0562745063919957e-10
KCNMA1	19	0.200179	0.184036	0.000119172	0.000151804	7.2036	3.1228743146903654e-12	4.079755034191644e-10
SLC16A1-AS1	2	0.0145028	0.0234026	1.679219693532765e-06	1.158086388655572e-05	-7.19448	3.3122441681732994e-12	4.283219298691107e-10
DECR1	10	0.0347144	0.0391775	6.9120475045125875e-06	1.033747244488335e-05	-7.19495	3.302265451444407e-12	4.283219298691107e-10
ALDH1L1-AS1	3	0.855046	0.833218	0.000124314	0.000255196	7.19116	3.3841822483118212e-12	4.354143574532507e-10
UBE2Q2	6	0.21687	0.205861	3.0123662981449256e-05	5.906148864923062e-05	7.18433	3.5366778840386218e-12	4.527480859089643e-10
LINC00674	2	0.0234	0.034711	1.3296747679108751e-05	5.182806265195068e-05	-7.17674	3.713911374399016e-12	4.730594613140747e-10
LINC00877	3	0.0759659	0.0632728	8.8187747201185e-05	8.817371543645378e-05	7.16838	3.9195257990057785e-12	4.967657697993642e-10
MIR92B	9	0.0480376	0.056508	6.889637857392125e-05	3.4195668482383625e-05	-7.16103	4.1095278677563436e-12	5.182684278766973e-10
MIR3678	1	0.0362	0.0266198	3.220680860473468e-05	4.6425805071910874e-05	7.15961	4.1472379267414075e-12	5.204477151908244e-10
HCG17	1	0.0113102	0.0181746	2.0794927414482214e-06	1.3925279133409532e-05	-7.1525	4.341300953039738e-12	5.421305969543496e-10
STXBP5	16	0.0688127	0.0810555	1.7067172458892122e-05	7.679562715476212e-05	-7.15092	4.385522489446778e-12	5.4498139228613e-10
CSTL1	7	0.809899	0.773839	0.000121122	0.000179423	7.14869	4.4487738836455226e-12	5.501578382809208e-10
SNORD114-24	5	0.907259	0.887173	6.337948864125688e-05	0.000233056	7.14509	4.552884702652071e-12	5.603127429954662e-10
ZNF549	7	0.188977	0.204266	5.771060720541726e-05	0.000132849	-7.14416	4.580345983264573e-12	5.607522261715497e-10
YARS	20	0.0687583	0.0632474	7.578422678814353e-06	1.3559175522664957e-05	7.14348	4.60047950028867e-12	5.607522261715497e-10
LOC25845	4	0.0243243	0.0340676	1.414522053051515e-05	3.791626778953982e-05	-7.13962	4.715879584804698e-12	5.720811067757129e-10
ZEB1-AS1	1	0.0305367	0.0376101	3.18971381010872e-05	2.5023140050652876e-05	-7.13684	4.800722843115929e-12	5.796133385231199e-10
ZKSCAN5	18	0.242647	0.237063	1.7265346582648165e-05	2.053603050198914e-05	7.12029	5.3383813622809434e-12	6.251120485757641e-10
TRIM66	9	0.851996	0.866505	0.00010098	0.000129554	-7.12014	5.343540213641614e-12	6.251120485757641e-10
SCARNA17	12	0.100649	0.104344	6.650044186027174e-06	8.021743058096559e-06	-7.11997	5.349339610972191e-12	6.251120485757641e-10
ZNF444	15	0.164067	0.167308	3.5342292883018727e-06	7.894363246424343e-06	-7.12249	5.263580849127386e-12	6.251120485757641e-10
ZNF227	21	0.348114	0.338254	9.525887401874268e-06	5.22699994381671e-05	7.12132	5.303155064276965e-12	6.251120485757641e-10
MIR516B2	1	0.956843	0.925146	0.000107464	0.000573228	7.12387	5.217357000315837e-12	6.251120485757641e-10
OARD1	7	0.0312974	0.0273941	5.381592788734346e-06	1.0068318757739785e-05	7.12049	5.3315962021873465e-12	6.251120485757641e-10
CATSPER2	5	0.913025	0.832576	0.000344851	0.00272715	7.11798	5.4179250526457696e-12	6.302358023568539e-10
ZBTB8A	12	0.41278	0.396615	0.000139883	0.000125843	7.1135	5.575655388122224e-12	6.456355500564257e-10
ZNHIT6	8	0.252365	0.257773	5.4928691037041645e-06	1.4120162542457226e-05	-7.10329	5.952402999539513e-12	6.861423819604937e-10
WDFY1	7	0.436946	0.425553	4.950714101106467e-05	5.007924034389935e-05	7.1022	5.9939133474580705e-12	6.878150564256502e-10
GTPBP1	13	0.0369319	0.04044	4.326974688727042e-06	7.145933234516641e-06	-7.10124	6.030822802338928e-12	6.889471340340098e-10
ROBLD3	13	0.0413353	0.0467372	8.016582083592966e-06	1.446912186040184e-05	-7.09302	6.356366419028569e-12	7.228947969855036e-10
LOC100506368	1	0.0173494	0.0252767	3.261302233547611e-06	2.827489541223543e-05	-7.09095	6.4409314680009055e-12	7.292565739881025e-10
VEZT	15	0.0335797	0.0375594	5.7694878395985686e-06	6.571462467977689e-06	-7.08716	6.598932538143215e-12	7.340952244943162e-10
FGD6	15	0.0335797	0.0375594	5.7694878395985686e-06	6.571462467977689e-06	-7.08716	6.598932538143215e-12	7.340952244943162e-10
SNRNP27	10	0.139873	0.148152	1.4308546938225307e-05	4.194708631441093e-05	-7.08731	6.592410825742195e-12	7.340952244943162e-10
SWT1	2	0.0212516	0.0256593	1.0335283322758368e-05	8.79548682567348e-06	-7.08915	6.515358865885897e-12	7.340952244943162e-10
C1orf85	4	0.0345898	0.0402041	9.093899066375982e-06	2.2626975753519382e-05	-7.08613	6.642239802008595e-12	7.357002563311694e-10
SGCE	76	0.307589	0.325801	5.347015832479771e-05	5.3964686711411e-05	-7.07985	6.914272293463568e-12	7.55970329081478e-10
RNU12	11	0.051389	0.0607456	2.5838644649789844e-05	3.473814705890462e-05	-7.08095	6.865896618815244e-12	7.55970329081478e-10
LINC01311	1	0.0177413	0.0311281	7.139225919736152e-06	3.432920990199671e-05	-7.08023	6.897495284504131e-12	7.55970329081478e-10
HTATSF1	17	0.0979138	0.211644	0.0128432	0.0258681	-7.07698	7.041846383457475e-12	7.666283616178598e-10
GCSH	9	0.127511	0.136761	2.7111921874290974e-05	4.2770387377448646e-05	-7.07185	7.276345391462207e-12	7.887868036063819e-10
SNORD55	13	0.10805	0.11169	3.1088885617019255e-06	7.589765926929282e-06	-7.06881	7.41863954122121e-12	8.008044165788573e-10
RMDN3	1	0.613562	0.666464	0.00073644	0.00164464	-7.06709	7.500152242520642e-12	8.027999091521569e-10
ATN1	26	0.422813	0.430687	1.7036949443015684e-05	3.862305634958775e-05	-7.06723	7.49342271880841e-12	8.027999091521569e-10
DBT	11	0.216317	0.200475	0.000165646	0.000108334	7.06509	7.596782008149712e-12	8.063667569067245e-10
RDBP	30	0.305421	0.300461	1.55535335558181e-05	1.2576672367905931e-05	7.0651	7.596000567298348e-12	8.063667569067245e-10
LOC101928075	5	0.0315325	0.0380041	1.6936650139957653e-05	2.0432628962025725e-05	-7.06359	7.669675750770636e-12	8.107260985513774e-10
LRIG1	10	0.0494227	0.039481	3.858047215659415e-05	4.8615289249242086e-05	7.06206	7.744525641809318e-12	8.119003733542897e-10
CASC4	13	0.125431	0.113216	5.693503061051606e-05	8.035109108927469e-05	7.06265	7.715746557837217e-12	8.119003733542897e-10
KLHL26	10	0.0784568	0.0685659	6.493593224412597e-05	5.715215115587697e-05	7.05186	8.264167529844072e-12	8.628265074704006e-10
C22orf13	15	0.0573289	0.0521043	1.2280372556057003e-05	1.132301826451748e-05	7.04235	8.779781173319494e-12	9.092070137817646e-10
PSMA3-AS1	5	0.0502002	0.0567797	1.6818279507999774e-05	2.9189320032637518e-05	-7.04235	8.779388227299684e-12	9.092070137817646e-10
C7orf46	6	0.193835	0.216224	0.000394184	0.000261243	-7.0416	8.821694417534409e-12	9.098488473145306e-10
SEH1L	10	0.0476547	0.053275	1.3661872439827403e-05	1.6406334258598568e-05	-7.03586	9.149289705192651e-12	9.398312711281564e-10
LOC283050	10	0.056112	0.0622361	1.706470140071233e-05	2.1467929752052047e-05	-7.03179	9.388948172368621e-12	9.529221302433888e-10
MSANTD3	10	0.785038	0.765187	0.000119975	0.000215233	7.03272	9.333422110206956e-12	9.529221302433888e-10
LOC729467	3	0.329733	0.325266	1.1502113567397583e-05	9.755158391122323e-06	7.032	9.376144554199105e-12	9.529221302433888e-10
STXBP5-AS1	8	0.104964	0.128261	5.0132869589653446e-05	0.000300616	-7.02682	9.689775190006439e-12	9.795516784341827e-10
MIR4319	1	0.937521	0.924025	4.773137860840889e-05	0.000132722	7.02488	9.8099098860517e-12	9.803665387084889e-10
AKR1B1	14	0.180567	0.172817	2.893302195674469e-05	2.6854914080318914e-05	7.02454	9.831064138443245e-12	9.803665387084889e-10
WBP4	13	0.0357522	0.0399705	1.1013607333444006e-05	8.13028295889113e-06	-7.02561	9.764858368748727e-12	9.803665387084889e-10
GTF2A1	32	0.320267	0.309458	3.4594124178195444e-05	7.473590598662988e-05	7.02421	9.851769731476866e-12	9.803665387084889e-10
ZNF519	1	0.0690268	0.0584026	8.461605763040805e-05	7.487663302062357e-05	7.01955	1.0147073811247122e-11	1.0058237561926865e-09
USPL1	16	0.0838742	0.0881977	7.867373976465324e-06	8.580001923280578e-06	-7.01343	1.054913222055749e-11	1.041624586506597e-09
TAP2	25	0.421771	0.415379	1.767781979623426e-05	2.169854456863042e-05	7.00621	1.1042479877902516e-11	1.086128088376705e-09
EXOC3-AS1	5	0.0234328	0.0268779	3.62520538801004e-06	8.19976081754933e-06	-7.005	1.1127409809360276e-11	1.090272172667127e-09
C17orf39	13	0.0334365	0.0381749	1.5513565415469255e-05	1.2419163181548746e-05	-7.00426	1.1179766465404174e-11	1.0912051751194305e-09
MIR448	2	0.859478	0.876349	0.000325675	0.000703188	-7.00019	1.1471920646689994e-11	1.1154472460856015e-09
S100PBP	21	0.0944059	0.0889181	7.343982675272102e-06	1.5989219283172887e-05	6.99873	1.1577950324903472e-11	1.1188688079201695e-09
ZNF443	2	0.0397953	0.0336877	1.6646643956889887e-05	1.9704204940809176e-05	6.9985	1.1594950551164856e-11	1.1188688079201695e-09
LOC100329108	8	0.0338361	0.0434542	2.0580949999477785e-05	5.092433589562103e-05	-6.99782	1.1645210682891982e-11	1.119478272251597e-09
CDKN2C	16	0.0998824	0.0950758	1.069378297788385e-05	1.2133302604903695e-05	6.98831	1.2366475581148403e-11	1.1843457346983292e-09
GLTSCR1L	2	0.912409	0.860503	0.00013003	0.00113817	6.98769	1.241548269724972e-11	1.1845858491102494e-09
THAP7-AS1	1	0.0144079	0.0223795	5.64799227778015e-06	3.0449600825718458e-05	-6.98281	1.2804060045190676e-11	1.2171023494448973e-09
LINC01135	1	0.0214052	0.0357135	7.454741084231221e-06	5.4951239187697355e-05	-6.98169	1.2895520018769563e-11	1.2212393028927679e-09
CKS1B	17	0.0502456	0.0558198	1.6746608928121883e-05	1.8119326223296295e-05	-6.97404	1.3533129933848216e-11	1.2751743192667756e-09
SPRY2	20	0.0588254	0.0670095	1.6173995463319444e-05	4.8674556940086255e-05	-6.97367	1.3565151737833019e-11	1.2751743192667756e-09
MIR548K	2	0.897565	0.880403	7.848164910359648e-05	0.00020791	6.96985	1.3895926134642989e-11	1.3014658760295226e-09
MRPS10	10	0.308255	0.30105	5.485487556784661e-05	2.3117245793313243e-05	6.96808	1.4052288514728591e-11	1.31128956011982e-09
NKTR	15	0.0421356	0.0465408	7.522940582383364e-06	1.3382677929646764e-05	-6.96728	1.4123433289688606e-11	1.3131184783022527e-09
ZBTB8OS	19	0.182466	0.177406	9.49582058408306e-06	1.5799472095751417e-05	6.96247	1.4558458131043886e-11	1.3486426214121562e-09
FAM86C	1	0.0362712	0.0597983	4.425999128363575e-05	0.000257946	-6.96139	1.4657763661338644e-11	1.3529222075094273e-09
RMRP	6	0.104366	0.0902607	0.000172137	0.000113092	6.96068	1.472281204381512e-11	1.354020349516932e-09
ACVR2B-AS1	1	0.0153067	0.0234206	2.188451317694451e-06	2.175533788994208e-05	-6.95991	1.4794934127318305e-11	1.355758801774942e-09
CEP112	4	0.230719	0.24158	5.397000177008143e-05	0.000100012	-6.95801	1.4972987263214742e-11	1.3671571703598408e-09
HOXB7	15	0.0303286	0.0340924	4.667032451130841e-06	7.362323893575556e-06	-6.95698	1.5070462566957206e-11	1.3711429781901244e-09
RBM45	9	0.459637	0.450709	5.7994321790772963e-05	3.820361827397656e-05	6.9525	1.5501882598200038e-11	1.4053752996055018e-09
GAS5-AS1	3	0.861294	0.880843	0.000312983	0.000188401	-6.9496	1.5788044895469293e-11	1.426242708198866e-09
SGMS1-AS1	3	0.0254527	0.0319756	1.704194141292567e-05	2.3231271994706894e-05	-6.94624	1.6124675741105228e-11	1.4515057049634476e-09
MIR1303	5	0.943329	0.935967	2.1218191659389855e-05	4.0832359622821944e-05	6.94547	1.6203621886621614e-11	1.4534762942312874e-09
EFCAB14	4	0.0624073	0.0722953	5.77543369596972e-05	6.740491703768148e-05	-6.94466	1.6286568483718335e-11	1.4557906390271038e-09
NLE1	16	0.415319	0.404061	8.028538717030754e-05	6.303803066626872e-05	6.9418	1.658217413530733e-11	1.4698040342362318e-09
NISCH	13	0.368204	0.359595	4.561839093113202e-05	3.442481321819821e-05	6.9414	1.6623999902359925e-11	1.4698040342362318e-09
FN1	7	0.0988308	0.0878533	0.000114598	6.17384041376833e-05	6.94092	1.6674126237262845e-11	1.4698040342362318e-09
LOC100507634	5	0.044287	0.0505532	8.589232711782094e-06	5.4533971355662843e-05	-6.94125	1.6639109856926935e-11	1.4698040342362318e-09
C8orf80	3	0.881711	0.857763	0.000115246	0.000429734	6.93136	1.7706677327776842e-11	1.5554400169831553e-09
GALNTL4	11	0.278359	0.285365	1.4015240128598135e-05	3.978403475997542e-05	-6.93028	1.782720947782394e-11	1.560646602912594e-09
POLDIP3	14	0.0486173	0.0557868	1.734656029149003e-05	2.335333357238349e-05	-6.92875	1.799953365799734e-11	1.5703360271831583e-09
C18orf25	17	0.181344	0.174526	1.584282533086083e-05	2.280187679868319e-05	6.92738	1.815511391624562e-11	1.5770883815317265e-09
PCYOX1L	11	0.04424	0.0491509	1.1383001275399063e-05	1.533562057593141e-05	-6.92698	1.8200745207863696e-11	1.5770883815317265e-09
KNTC1	15	0.0642066	0.0761838	6.520857801183687e-05	7.422237919712647e-05	-6.92542	1.8380003378264822e-11	1.5836960059681613e-09
SKIL	16	0.238932	0.24737	2.127947710249475e-05	3.1014260729157074e-05	-6.92523	1.8401335339217887e-11	1.5836960059681613e-09
MIR4469	1	0.0253297	0.0383394	8.55950193349466e-06	5.668550877520749e-05	-6.92449	1.848752833803824e-11	1.5857568498704519e-09
C7orf55	20	0.126708	0.13064	4.424636097660191e-06	8.606749059912088e-06	-6.92238	1.873431787339452e-11	1.6015327108212262e-09
MIR3613	1	0.0265653	0.0366859	1.9365021655381e-05	5.3305816352176266e-05	-6.92008	1.9006108060223938e-11	1.619333119846839e-09
CPEB2	11	0.105363	0.0879984	1.5386950638056282e-05	0.000269521	6.91885	1.9154276603572205e-11	1.6265173215866732e-09
MIR4707	2	0.450006	0.462538	6.414263879361472e-05	0.000107398	-6.91618	1.9477848883941603e-11	1.6484990043801074e-09
PRIM1	12	0.255081	0.258275	3.4541077220342125e-06	7.455079602947139e-06	-6.91028	2.0211993472092782e-11	1.7049686546409392e-09
LOC100289673	1	0.856975	0.882871	0.000352585	0.000387021	-6.90959	2.0299388006660425e-11	1.7066894701969448e-09
DNPEP	11	0.240521	0.262592	0.000131465	0.000292107	-6.90785	2.0521950801211037e-11	1.719725975858063e-09
ZNF460	13	0.0324686	0.035186	2.577023847594138e-06	4.991934206771944e-06	-6.89191	2.267597202963248e-11	1.8940012703438933e-09
SRSF10	4	0.0343935	0.0413149	1.0475478752810659e-05	2.584149286439478e-05	-6.89008	2.2937480920538892e-11	1.9076357122378957e-09
GID4	5	0.196405	0.228674	0.000437301	0.000617433	-6.88972	2.2988976002238822e-11	1.9076357122378957e-09
RAD51-AS1	4	0.032562	0.0401541	2.3884673377106046e-05	4.0072010589681494e-05	-6.88302	2.397205969907763e-11	1.982753963746762e-09
POLR2B	15	0.0650102	0.0705217	1.5915408891693842e-05	1.5021924142983127e-05	-6.87998	2.4432229572809472e-11	2.0077775753784557e-09
KIAA1147	5	0.400413	0.392965	1.5827295796406323e-05	3.304022171279653e-05	6.88035	2.4374982804519375e-11	2.0077775753784557e-09
ZNF524	10	0.0379111	0.0424238	6.183661845040139e-06	1.1208784316631683e-05	-6.87893	2.459330989618327e-11	2.0145163009815716e-09
C12orf48	11	0.122222	0.127874	1.893762283983505e-05	1.6827172635571227e-05	-6.87688	2.4910217411180232e-11	2.03393521971095e-09
NELFE	2	0.497498	0.487801	2.6424096592139485e-05	5.6686449454639636e-05	6.87519	2.5174421869908842e-11	2.0489405659294814e-09
SRF	18	0.0403667	0.0462902	1.3230044473347855e-05	1.914629804107536e-05	-6.87452	2.5279040089722986e-11	2.050903013648704e-09
FAM111A	35	0.181865	0.176178	1.9200496600372e-05	1.6258957765300614e-05	6.86512	2.6807681580018155e-11	2.1680180579395636e-09
ME2	9	0.03759	0.0434755	2.9297453781679016e-05	1.8893940514505815e-05	-6.86126	2.74614282018632e-11	2.213860390640712e-09
PCOLCE	12	0.685102	0.668837	6.603344847377107e-05	0.000154852	6.859	2.7850679718410107e-11	2.2381579363611907e-09
BRE-AS1	3	0.0366456	0.0416572	9.272215303037253e-06	1.3371426295995834e-05	-6.85814	2.79999165870742e-11	2.243075078791557e-09
OCA2	30	0.173344	0.183189	5.258996521672593e-05	4.846137824418717e-05	-6.8512	2.923788905123814e-11	2.33490665699151e-09
KMT2A	3	0.325566	0.310403	0.000111939	0.000144739	6.84991	2.9473241225991313e-11	2.346346313225402e-09
ZNF350	16	0.224403	0.234589	2.667570965469953e-05	0.000126415	-6.84618	3.016668174741819e-11	2.394069213443858e-09
CDKN2AIP	8	0.0416067	0.0473389	1.8795419538626894e-05	2.728434673588262e-05	-6.84541	3.0312016694035486e-11	2.398132376647683e-09
RELL1	10	0.205946	0.212454	1.9356299110533324e-05	3.0509124863174357e-05	-6.84349	3.067547023067782e-11	2.419373387388599e-09
ARHGEF40	11	0.204538	0.210667	1.5307933439711283e-05	2.6959000177034427e-05	-6.83898	3.1548565311119026e-11	2.4805546336443123e-09
PDSS1	4	0.230733	0.21685	3.750430435220331e-05	0.000190889	6.83714	3.191098012255302e-11	2.501329903452425e-09
TAPBPL	13	0.0637786	0.0562185	5.90441999187196e-05	2.214234470214024e-05	6.83333	3.267603979567832e-11	2.5534420668555376e-09
FIBP	7	0.109663	0.0943715	0.000108955	0.000140172	6.83131	3.3090571554825605e-11	2.5779275546152365e-09
ITGA7	15	0.342264	0.351277	4.683040182974649e-05	4.6776525027639305e-05	-6.82613	3.4173073955154216e-11	2.654143472584005e-09
UBR5	4	0.455847	0.442245	8.580589362623045e-05	0.000109925	6.81832	3.5870968346230925e-11	2.7775468651070907e-09
C20orf132	16	0.0309835	0.0343395	5.8089482525567045e-06	6.409739467539443e-06	-6.81765	3.602045111435799e-11	2.7806696731462717e-09
TSPAN3	13	0.426712	0.434487	3.982498274688263e-05	3.165039192429499e-05	-6.80702	3.8474897425598727e-11	2.961172241441473e-09
ZNF271	13	0.0275746	0.0303658	3.4931159954999203e-06	5.109691235111861e-06	-6.8023	3.96177444508592e-11	3.0399459032699942e-09
SLC2A4	15	0.0627818	0.0575683	1.386651462221284e-05	1.901236922388434e-05	6.80172	3.976037733722284e-11	3.0417285665638194e-09
C1orf180	2	0.806161	0.883995	0.000595915	0.000624982	-6.79529	4.1376406712262274e-11	3.1277862344061764e-09
UBQLN4	16	0.0413565	0.0455592	6.147813168484069e-06	1.0058927155306173e-05	-6.79572	4.126465274296887e-11	3.1277862344061764e-09
FAM213B	1	0.0205806	0.0378817	7.91800445750152e-06	5.7824531410050405e-05	-6.79623	4.113400382435269e-11	3.1277862344061764e-09
NCRNA00174	2	0.847271	0.806742	0.000521637	0.000927204	6.7958	4.124487364639211e-11	3.1277862344061764e-09
DNAAF1	2	0.0183807	0.02384	2.3448952319548445e-06	8.431259087327472e-06	-6.7934	4.186129887699077e-11	3.1550786653589935e-09
SLC15A2	6	0.885577	0.872196	8.326570357080017e-05	0.000117114	6.79262	4.2064239466822396e-11	3.16102212512478e-09
CIRH1A	18	0.125854	0.13373	2.2598192849376895e-05	4.7302326840532356e-05	-6.78485	4.4135320777089006e-11	3.3069038141068897e-09
ASF1B	13	0.0349733	0.0383915	3.0921262841780506e-06	6.866623079806086e-06	-6.78432	4.4282375193733553e-11	3.3081921057488633e-09
CHRM3	41	0.660429	0.67175	7.327680211921363e-05	0.000110517	-6.78275	4.4713174960029e-11	3.3266278324766e-09
MIR627	1	0.863239	0.887713	0.000414843	0.000334863	-6.78247	4.4790317822943034e-11	3.3266278324766e-09
POC1A	2	0.0183865	0.0235227	3.8101075139349924e-06	1.4758169247336377e-05	-6.7806	4.531282514336065e-11	3.3556518038578854e-09
LOC101927735	4	0.822938	0.796441	0.000441784	0.000495262	6.77711	4.6299038759276424e-11	3.4187478620074404e-09
PANX1	13	0.114263	0.109309	1.1881778134843766e-05	1.306242848635126e-05	6.7749	4.693675940342542e-11	3.455820652607695e-09
USP13	12	0.0494182	0.0556448	1.4267657415432408e-05	2.2811003940511053e-05	-6.77384	4.724582986045316e-11	3.468551918429522e-09
ATP13A1	14	0.104168	0.108459	1.6432566353250747e-05	1.3685898076702311e-05	-6.76705	4.926857121239243e-11	3.605480759633046e-09
FAM158A	10	0.0440164	0.0402405	6.605172184783906e-06	9.336997077688468e-06	6.76663	4.939402493079227e-11	3.605480759633046e-09
NDUFAF4	13	0.0582634	0.0650004	1.4606299355181774e-05	3.1325937783392345e-05	-6.75657	5.255736690195331e-11	3.8254254909350306e-09
LOC100507437	1	0.0168011	0.0267181	2.6435976567416387e-06	3.0295246527889534e-05	-6.7529	5.3760251775052776e-11	3.901830239229258e-09
LOC400752	5	0.419677	0.4133	3.0323957143335554e-05	2.696190881962961e-05	6.75121	5.432388586501272e-11	3.931536910259088e-09
TH1L	3	0.0276492	0.0335782	7.519987499733642e-06	2.010156634633782e-05	-6.74939	5.4936246308030374e-11	3.964591713022872e-09
CARS2	11	0.145468	0.154487	2.591142091570161e-05	4.568928180383803e-05	-6.74818	5.534584206079759e-11	3.982868153951465e-09
LOC339059	3	0.821923	0.798925	0.000239895	0.00033471	6.73927	5.846572368981312e-11	4.195533270416871e-09
EIF2D	1	0.0254228	0.0370144	3.7544613092604325e-05	7.39196170061019e-05	-6.73844	5.876805276532929e-11	4.205382427518998e-09
ROR2	8	0.0360326	0.043941	1.9409732457464445e-05	4.234550673771019e-05	-6.73766	5.904742039246562e-11	4.213537911759276e-09
NPY6R	2	0.896202	0.864657	0.000139756	0.000732471	6.73539	5.987911272943675e-11	4.256994478971805e-09
ZNF282	10	0.233146	0.24149	2.8983266559458907e-05	4.6041738017342174e-05	-6.73509	5.999061895783623e-11	4.256994478971805e-09
MTERFD3	8	0.16798	0.154377	4.8885449848358315e-05	0.00011667	6.73385	6.044849762236042e-11	4.277570769248977e-09
MICA	15	0.176789	0.181411	9.282502188783009e-06	1.3551545861754929e-05	-6.72867	6.240468885930075e-11	4.4037657858467775e-09
MIR3130-1	1	0.860792	0.87963	0.000320427	0.000228423	-6.72607	6.34108943837179e-11	4.46241031609175e-09
PFDN6	47	0.198787	0.192866	3.095595384649806e-05	2.488849279766521e-05	6.72249	6.481966022040004e-11	4.53648583547992e-09
WDR46	47	0.198787	0.192866	3.095595384649806e-05	2.488849279766521e-05	6.72249	6.481966022040004e-11	4.53648583547992e-09
FKSG83	3	0.852048	0.81734	0.000663576	0.000929347	6.72179	6.510111154531396e-11	4.543700867443488e-09
C19orf2	4	0.0609579	0.0758426	0.000189451	0.000165945	-6.71968	6.594853938324824e-11	4.577763053918935e-09
TSGA14	10	0.0489669	0.0422596	3.9158288570872046e-05	3.544499838935514e-05	6.71973	6.592774308629813e-11	4.577763053918935e-09
SART3	19	0.0499888	0.0582872	1.6679789658575366e-05	4.247892555608482e-05	-6.71651	6.724284974657988e-11	4.654922818734028e-09
TNRC6A	11	0.0416833	0.0458598	7.54835715277293e-06	1.3016163801045067e-05	-6.7151	6.783044382527786e-11	4.682874136718031e-09
CDCA8	9	0.119073	0.108248	0.000112566	6.226494197485636e-05	6.71414	6.823144931179349e-11	4.697827489778214e-09
SNORD74	19	0.039715	0.0440982	8.334198024060428e-06	1.2761127899761061e-05	-6.71167	6.927050749425025e-11	4.756512610285782e-09
E2F8	21	0.0652691	0.0596259	1.233191685836741e-05	2.6746500759563228e-05	6.71016	6.991568597129502e-11	4.787908871286937e-09
LOC150568	1	0.856216	0.881283	0.000394188	0.000420639	-6.70848	7.063944377508281e-11	4.824503566140039e-09
ATP8B1	24	0.769772	0.758361	4.967133881233485e-05	8.486633153232119e-05	6.70727	7.11668239780247e-11	4.847526312406896e-09
ZNF618	2	0.0555865	0.0656281	4.868723377743288e-05	6.998528374800526e-05	-6.70571	7.185154199052931e-11	4.881114752556624e-09
SPPL2A	9	0.0382687	0.0427687	1.402851131010304e-05	1.3477237089863306e-05	-6.69846	7.511269451557509e-11	5.089084821234775e-09
DPF2	4	0.0289951	0.0355035	2.1255435815331488e-05	2.5147122718314113e-05	-6.69452	7.695045474174221e-11	5.1997687918988935e-09
SMU1	3	0.372135	0.344951	0.000632447	0.00044147	6.69122	7.852025378503417e-11	5.291808108925253e-09
MIR639	16	0.086791	0.0903896	6.656471190662311e-06	7.523067529741123e-06	-6.69056	7.88379543388385e-11	5.299200228976018e-09
JRKL	21	0.183351	0.179038	8.936273115417134e-06	1.074964005293492e-05	6.68498	8.157393206498103e-11	5.468673471987873e-09
WDR44	10	0.222145	0.338594	0.0137803	0.0263128	-6.68351	8.231298931511565e-11	5.503735965361079e-09
LINC01192	1	0.74108	0.785134	0.00167002	0.00218525	-6.68253	8.280565038959467e-11	5.522183098625456e-09
MCM2	11	0.237558	0.227552	1.904850268106123e-05	6.508392173894218e-05	6.68096	8.360233267273549e-11	5.560755678428032e-09
SNORD113-2	2	0.898976	0.880303	0.000118602	0.000227689	6.67437	8.703880916559173e-11	5.774254332014191e-09
GNL3	21	0.342829	0.334219	1.2450142733495153e-05	5.19316684370087e-05	6.66402	9.271813688805888e-11	6.135050746034546e-09
CTAGE7P	3	0.905072	0.889236	7.661160236495706e-05	0.000151223	6.66027	9.486528652526252e-11	6.260863145676329e-09
TMEM8B	17	0.232503	0.245722	9.862827894944939e-05	9.780003434750033e-05	-6.65744	9.651178066732727e-11	6.35306876615029e-09
MPC2	3	0.0266687	0.030576	1.5509657316642844e-05	1.2487253913830013e-05	-6.65673	9.693489563603582e-11	6.364475428680445e-09
KLKP1	2	0.790394	0.743501	0.00125556	0.00191328	6.65595	9.73926167580064e-11	6.378089747841165e-09
LOC101929565	2	0.854314	0.826668	0.000370445	0.000565577	6.65519	9.784826715527199e-11	6.391498989180907e-09
C14orf178	24	0.189194	0.184596	1.5879837533957313e-05	7.56112337865497e-06	6.65476	9.810440602948987e-11	6.391840776473796e-09
HIST3H3	9	0.888812	0.875723	6.618340161134452e-05	0.000105375	6.65365	9.877045232024298e-11	6.418819573617831e-09
LOC100130093	8	0.237864	0.229335	1.6411004989896906e-05	6.132155602097167e-05	6.64902	1.0159877874890674e-10	6.58582414409262e-09
AFG3L2	12	0.060581	0.0751562	0.000101083	0.000107749	-6.64772	1.0240482701015124e-10	6.621225807318789e-09
TMEM123	14	0.116352	0.123624	2.5805524270769007e-05	3.8690176858193716e-05	-6.64373	1.0492160070417662e-10	6.766779184655442e-09
ATAD3B	5	0.125818	0.142272	0.00017574	0.000159449	-6.63886	1.0807589262541868e-10	6.9502460648540885e-09
SNORD114-25	4	0.898826	0.876616	0.00017682	0.000348731	6.6385	1.0831197989193613e-10	6.9502460648540885e-09
LOC645431	9	0.0419923	0.0469005	1.2258722609159082e-05	1.365439619364421e-05	-6.6369	1.0937442334771525e-10	7.0007875245805175e-09
SCARNA6	1	0.875558	0.842327	0.000427775	0.000978073	6.62954	1.1437919989253416e-10	7.3027822487777134e-09
PIGC	11	0.325055	0.315644	4.010937458054289e-05	6.661812929616971e-05	6.62841	1.1516668366032854e-10	7.334678165617175e-09
TNNC1	12	0.396715	0.388051	5.373802603148084e-05	4.143612944961527e-05	6.62495	1.1761563910318845e-10	7.47196610013398e-09
MAP4K1	15	0.041521	0.0373535	1.0924067541954354e-05	1.0004297968709681e-05	6.61892	1.220018342424139e-10	7.71215068815259e-09
EIF3K	15	0.041521	0.0373535	1.0924067541954354e-05	1.0004297968709681e-05	6.61892	1.220018342424139e-10	7.71215068815259e-09
SCN3A	5	0.45789	0.43263	0.00029883	0.000352594	6.61555	1.245237419802628e-10	7.852084967691077e-09
CYP3A7	1	0.924316	0.90767	6.460867922456864e-05	0.000214919	6.61351	1.2607540243535853e-10	7.910765706996942e-09
FGFBP3	6	0.226935	0.217412	3.895401023197186e-05	4.9699657316582606e-05	6.61359	1.260162725298488e-10	7.910765706996942e-09
KCNQ1OT1	31	0.592038	0.607376	0.000124706	0.000150737	-6.61192	1.2729674818911918e-10	7.96777557768504e-09
BNIP3L	8	0.252612	0.247742	1.2000647671355582e-05	1.884988680167979e-05	6.60933	1.2931108300749612e-10	8.074019214745008e-09
C4orf6	1	0.543815	0.583575	0.000474596	0.00163266	-6.60645	1.3159273220158917e-10	8.196393283216344e-09
SRSF4	2	0.0133527	0.0208776	1.6878869714108527e-06	2.1422282758478123e-05	-6.60444	1.332052714694677e-10	8.276595830938266e-09
MRS2	9	0.362235	0.352222	2.165902118365194e-05	5.247410702928043e-05	6.60287	1.3447337661368745e-10	8.335059049230384e-09
CBLB	16	0.111208	0.106014	2.3630103827039586e-05	1.7123560987357484e-05	6.60114	1.3589230897591552e-10	8.40256449311031e-09
TECR	17	0.0825202	0.0858783	6.031949588955144e-06	6.8874645134976726e-06	-6.59554	1.4058329355593287e-10	8.671572405175278e-09
ADCY5	13	0.560597	0.575016	0.000119446	0.000131107	-6.592	1.4362923584466098e-10	8.838055031745745e-09
MLLT4-AS1	1	0.0893112	0.115153	0.000154277	0.000996629	-6.59148	1.4407389411979257e-10	8.8440541028957e-09
SLC25A30-AS1	4	0.0325343	0.027524	6.144465978943871e-06	1.5097412965469978e-05	6.5907	1.4475856359452844e-10	8.864722133583203e-09
GUSBP11	4	0.890056	0.902717	8.722185186088104e-05	0.00012501	-6.59007	1.4531361357098507e-10	8.877372435781402e-09
PIK3CA	26	0.342071	0.329099	4.075296898204893e-05	0.000107705	6.57931	1.5507719030774225e-10	9.451175653324722e-09
GNAS	155	0.439193	0.456554	0.000174921	0.000181265	-6.57872	1.5563191672374489e-10	9.462346249492603e-09
CCDC90A	6	0.188274	0.165646	7.722489972546337e-05	6.305503254356665e-05	6.57351	1.606089079264077e-10	9.741695070060086e-09
TMEM194A	8	0.0437797	0.0548349	7.630245059995848e-06	8.784708148676265e-05	-6.57096	1.6310659444664029e-10	9.869692383677342e-09
GPRIN2	14	0.487634	0.501441	9.147673303088228e-05	0.000147941	-6.56949	1.6455916794559874e-10	9.933992425151962e-09
ESRG	1	0.912564	0.897626	0.000115533	0.000252903	6.56533	1.68745454388307e-10	1.0162625178586573e-08
DLEU2L	3	0.757201	0.727846	0.000499612	0.000574979	6.5646	1.694894597027519e-10	1.0183358457376426e-08
ZRANB2-AS2	4	0.0549159	0.0635116	3.0843468651302704e-05	7.523164808094302e-05	-6.56338	1.7074130646342917e-10	1.0234434781543196e-08
NCAPH	9	0.338554	0.354584	6.119982663468402e-05	0.000207403	-6.56173	1.7244277609519861e-10	1.0312158969542686e-08
METT5D1	16	0.118405	0.114221	7.673413664209379e-06	1.1246526293557458e-05	6.56039	1.7383901978146172e-10	1.0371309201247628e-08
MAP2K1	9	0.0674296	0.0769257	5.0215411850237724e-05	5.786100769620771e-05	-6.55893	1.7538337534762693e-10	1.0438998801357e-08
HJURP	14	0.0994721	0.102856	4.848321716556018e-06	8.729222985364984e-06	-6.55692	1.775200497626776e-10	1.0517030855126073e-08
FAM136A	5	0.52764	0.515311	5.9700159890311705e-05	0.000147367	6.55697	1.7747107103090053e-10	1.0517030855126073e-08
MIR1289-1	5	0.361312	0.349774	6.69695512757322e-05	0.000116223	6.55078	1.8421161407930648e-10	1.088814586698453e-08
MED16	9	0.419613	0.41	8.431280759444314e-05	5.2989051922726213e-05	6.54877	1.8644992335489776e-10	1.0994934716356528e-08
GTF2H5	15	0.043409	0.0520792	5.540659058579986e-05	4.830201499150207e-05	-6.5477	1.8765589191737637e-10	1.1040493872044257e-08
ZNF143	20	0.148389	0.143866	1.0676324632678086e-05	1.8830864684486855e-05	6.54691	1.8854813328370358e-10	1.1067427869590665e-08
LOC100289511	18	0.166974	0.171577	1.6241264279381015e-05	1.6785492869093624e-05	-6.54478	1.9098633885043907e-10	1.1159121518841596e-08
SNAI3-AS1	4	0.0300351	0.0260835	1.157759311674503e-05	1.136779857614342e-05	6.54489	1.9086352515260548e-10	1.1159121518841596e-08
NDUFS3	24	0.261664	0.266193	2.5056281195497875e-05	2.5989285557780192e-05	-6.54107	1.952961598135703e-10	1.1358834865869188e-08
KBTBD4	24	0.261664	0.266193	2.5056281195497875e-05	2.5989285557780192e-05	-6.54107	1.952961598135703e-10	1.1358834865869188e-08
HIST1H3H	10	0.0803129	0.0870325	5.939499313230083e-05	7.717855518045587e-05	-6.53847	1.9837650094539533e-10	1.1511711529803977e-08
MIR194-2	9	0.829162	0.817641	6.991213357726054e-05	7.704640530246574e-05	6.53402	2.037551289230687e-10	1.1796958884807217e-08
TUSC2	11	0.197981	0.192407	1.8970223354867567e-05	2.3829664203247014e-05	6.52732	2.1212403873494378e-10	1.2253650536899529e-08
ARRB2	11	0.0413352	0.0474823	1.3701861432168824e-05	2.4222606768558374e-05	-6.5263	2.1343292677244437e-10	1.2301366084905024e-08
ISCU	20	0.0506837	0.0582073	1.569464152979741e-05	3.72882811177569e-05	-6.52577	2.1411231848565783e-10	1.2312666621720392e-08
KIAA1468	9	0.0376479	0.041564	5.35380584485536e-06	1.427563551783375e-05	-6.52159	2.1955051223002103e-10	1.256865011024671e-08
MT1F	7	0.161285	0.167483	9.273344313067513e-06	3.198490404865158e-05	-6.52196	2.190722448082719e-10	1.256865011024671e-08
ANKRD37	13	0.0342916	0.0382745	7.238337881698842e-06	1.0483305716683954e-05	-6.51725	2.2534306387278363e-10	1.2871333076590051e-08
LGALS13	1	0.840804	0.874766	0.000662376	0.000807601	-6.51638	2.2652702798908148e-10	1.288119651344163e-08
SERPINH1	15	0.41985	0.411717	3.744927359821252e-05	4.717966552896801e-05	6.51666	2.2614054341301877e-10	1.288119651344163e-08
LOC285375	5	0.0282169	0.0368296	3.4374486435686056e-05	8.150264019782983e-05	-6.51599	2.2705891896056488e-10	1.2882685880891738e-08
SNORD111B	3	0.913523	0.923041	7.243448754364958e-05	5.382311455524214e-05	-6.51489	2.285539272575116e-10	1.2938691770855794e-08
MIR320B2	2	0.915685	0.904585	7.55242343507646e-05	8.4549886643265e-05	6.51432	2.2934557566290965e-10	1.2954719600914907e-08
RBBP7	15	0.108689	0.167963	0.00196489	0.00430293	-6.51306	2.3108445120946817e-10	1.3024062819825668e-08
LINC00375	1	0.897733	0.878742	0.000128484	0.000317265	6.51243	2.3195497292287449e-10	1.304426696514399e-08
C6orf62	12	0.132222	0.116544	4.323355885807824e-05	0.000160755	6.511	2.3395926599948515e-10	1.3128000663737632e-08
BIRC3	12	0.166956	0.178506	4.7552537317935135e-05	9.631445476043844e-05	-6.50965	2.358597416010038e-10	1.3205553664363894e-08
LINC00441	2	0.0346734	0.0282359	1.1113006222032394e-05	2.8491438115656417e-05	6.50883	2.370157964645403e-10	1.3233562283205356e-08
RPL23AP53	1	0.0129574	0.0212839	2.7069896477099054e-06	2.1679252935489136e-05	-6.50856	2.3739893870166234e-10	1.3233562283205356e-08
METT10D	12	0.243347	0.250955	3.40537207417292e-05	4.394356628933849e-05	-6.50324	2.4509824563341355e-10	1.3632920977098712e-08
OSBPL11	9	0.0402035	0.0437286	6.770788103737786e-06	9.22349047262783e-06	-6.50109	2.4826487303204275e-10	1.3768788092955693e-08
ASH1L-AS1	4	0.0326192	0.0289601	8.061760536360827e-06	1.1736878988671455e-05	6.50085	2.4862188509360623e-10	1.3768788092955693e-08
C14orf174	8	0.145015	0.150049	7.88529445201187e-06	1.5827043787873453e-05	-6.4966	2.5502862247527253e-10	1.4092959127022925e-08
MIR1231	5	0.849249	0.86686	0.000122473	0.000210597	-6.49495	2.5756661334383634e-10	1.4202401460896603e-08
PARP12	5	0.719343	0.709312	9.86456298825146e-05	0.000106909	6.49218	2.6187442874290874e-10	1.4377696276348275e-08
C20orf108	8	0.168752	0.154064	2.066400682883495e-05	0.000127493	6.49235	2.6160437967151084e-10	1.4377696276348275e-08
ZBTB41	14	0.108051	0.113188	7.357369894986803e-06	1.6653995218832344e-05	-6.48895	2.66975200881661e-10	1.4626222026796375e-08
SERF2	30	0.314912	0.319122	8.871923335148494e-06	1.527201337376353e-05	-6.48648	2.709551340959167e-10	1.4812407813505318e-08
CABIN1	11	0.201479	0.205372	6.696410305209519e-06	1.1191614468746171e-05	-6.48522	2.729940646530348e-10	1.4891913912282788e-08
RFX7	12	0.0496985	0.0451479	1.3935518244121428e-05	1.3358094077682171e-05	6.48346	2.758836798134553e-10	1.5017386203520886e-08
ISL2	12	0.0698863	0.0814567	4.126747736532915e-05	9.912907906891581e-05	-6.47932	2.8279551574981237e-10	1.5360801201975417e-08
PDE4DIP	4	0.466499	0.448866	0.000198674	0.00026451	6.47744	2.859882197765501e-10	1.5501169997463006e-08
AURKAIP1	19	0.248823	0.254715	1.3545162621709469e-05	2.4003493355287654e-05	-6.47384	2.921932377487947e-10	1.578847115120665e-08
KIAA1586	12	0.40144	0.395199	8.197347388209032e-06	2.955480906006659e-05	6.47365	2.9252829767888276e-10	1.578847115120665e-08
PSG6	1	0.837224	0.77596	0.00176983	0.00252753	6.45822	3.2072840534224165e-10	1.727390301499705e-08
MAN1A2	8	0.040128	0.0361699	9.68049772370737e-06	1.1700497120982074e-05	6.45555	3.258729926657779e-10	1.7513954616372766e-08
LINC00642	1	0.905508	0.874406	0.000267401	0.000836905	6.45459	3.2774677029736597e-10	1.7577576785948204e-08
ROR1	11	0.252047	0.259978	4.504384261051018e-05	5.777861222992501e-05	-6.45231	3.322287362904103e-10	1.7743243306075898e-08
LOC154761	2	0.0738715	0.105421	0.00019111	0.000628566	-6.45248	3.3189209044653927e-10	1.7743243306075898e-08
KCNT2	8	0.292961	0.272451	0.000189616	0.000283614	6.45126	3.343120950451427e-10	1.7817156111453995e-08
PODXL2	14	0.487357	0.478754	4.117644905948676e-05	8.856097532387659e-05	6.44927	3.38289684049528e-10	1.799150250764452e-08
USP39	26	0.241206	0.231867	3.736836632902819e-05	7.492527769908923e-05	6.44827	3.402966725827259e-10	1.8060536945926962e-08
OSTC	10	0.133755	0.141952	1.1210874585901311e-05	4.6022658763884325e-05	-6.44596	3.4502497059932257e-10	1.8169548962904422e-08
AKR7A2P1	1	0.934983	0.926153	6.057474640220843e-05	4.875771704659926e-05	6.44577	3.4541526965074553e-10	1.8169548962904422e-08
CINP	18	0.0875823	0.0925459	9.29311696557603e-06	1.8171666676766167e-05	-6.44552	3.459168301082883e-10	1.8169548962904422e-08
SNORD58A	18	0.140813	0.151017	4.7339057033448245e-05	0.000117458	-6.44566	3.456319689469647e-10	1.8169548962904422e-08
LINC00341	2	0.846785	0.868916	0.000204772	0.000408332	-6.44638	3.4416544055327404e-10	1.8169548962904422e-08
INE1	4	0.581384	0.573334	0.000609519	0.000925653	6.445	3.4698786391281564e-10	1.8188304183495842e-08
EMC8	3	0.103689	0.0713141	0.00211306	0.000415527	6.43488	3.6851345944052374e-10	1.9276961764368258e-08
HDAC1	9	0.168603	0.161601	2.3985246455050244e-05	3.4487899472528784e-05	6.42961	3.802245914175593e-10	1.9848814480250663e-08
LOC283867	3	0.770864	0.798197	0.000691849	0.000826826	-6.42644	3.8745535122388624e-10	2.0184918348524543e-08
DIRAS3	26	0.524559	0.542424	0.000172258	0.000219025	-6.424	3.931018434880019e-10	2.04372846180752e-08
SNAPC3	13	0.231385	0.237544	2.5261057597014442e-05	3.201787691308331e-05	-6.42363	3.939642321267122e-10	2.044040491533196e-08
FAM151B	8	0.271154	0.277379	2.481544696054566e-05	3.5893783301420366e-05	-6.41391	4.1734564098348355e-10	2.160951260986635e-08
PKN2	12	0.0509469	0.045847	2.5003111453597854e-05	2.3168189630441777e-05	6.41076	4.252098373425684e-10	2.197204991136294e-08
SAXO2	1	0.0284003	0.0316245	9.385793309837923e-06	7.122775631625688e-06	-6.40647	4.361529795287576e-10	2.249189707185243e-08
LOC101928043	5	0.209983	0.203461	1.0975627841248055e-05	3.677515459421708e-05	6.4055	4.386838103259158e-10	2.253118965333207e-08
LINC00339	5	0.209983	0.203461	1.0975627841248055e-05	3.677515459421708e-05	6.4055	4.386838103259158e-10	2.253118965333207e-08
VPS45	9	0.0331561	0.0363669	7.481620154820826e-06	1.5368388716235018e-05	-6.40107	4.503359172178953e-10	2.308311366423719e-08
RPS10P7	3	0.944404	0.926982	4.625990957820515e-05	0.000216406	6.39713	4.609390561392211e-10	2.357916155651939e-08
EXOC4	12	0.393475	0.386594	1.8492758670911116e-05	3.8403878930654865e-05	6.39542	4.6563016751210914e-10	2.3771399834410783e-08
ZNF593	10	0.269527	0.275605	1.921871801884063e-05	3.106308190047622e-05	-6.39146	4.766774155026615e-10	2.4286714319860604e-08
PVRL2	13	0.0649664	0.0727543	3.220690965606771e-05	4.333367354487448e-05	-6.38996	4.809045650876259e-10	2.4453181228757025e-08
C14orf34	3	0.877151	0.892325	0.000159396	0.000212731	-6.388	4.865283308189845e-10	2.4689859019150653e-08
COG7	11	0.0724745	0.0634098	6.496788015246017e-05	5.5773722970704926e-05	6.38639	4.911663775761836e-10	2.4875672900105916e-08
YKT6	5	0.0541016	0.0616394	2.780028482446221e-05	6.167182891230688e-05	-6.38428	4.973335953103668e-10	2.5138042342324594e-08
JOSD1	15	0.120077	0.131226	5.649551582364692e-05	0.000103637	-6.37886	5.134984346718118e-10	2.5903708164880013e-08
SDE2	3	0.0206066	0.0167905	4.6691436517467484e-06	1.0300556531180284e-05	6.37731	5.182058690846261e-10	2.6089514851642e-08
PPOX	13	0.0623257	0.0543041	1.4974596818826226e-05	4.199722292432247e-05	6.37446	5.270134651988939e-10	2.6480607546236332e-08
LDOC1L	6	0.242564	0.225252	9.45428504366103e-05	0.000590671	6.36786	5.479159349717463e-10	2.747668984922291e-08
B3GAT3	11	0.198504	0.205602	3.4130173050160565e-06	4.2692942207866724e-05	-6.367	5.506903194567042e-10	2.7561563630961766e-08
IPO11-LRRC70	2	0.265514	0.236426	0.000838181	0.000524761	6.36597	5.540596517191742e-10	2.767582279910973e-08
TRIM37	13	0.0332053	0.0361623	4.5900166756213365e-06	7.119224913163999e-06	-6.36095	5.70689106996827e-10	2.8450694717698957e-08
SCAI	11	0.295347	0.279115	9.295904964774757e-05	0.000226934	6.35748	5.824723212030395e-10	2.8981410903608265e-08
TMED8	14	0.195376	0.201866	3.492234273523819e-05	3.453579899392597e-05	-6.35709	5.837960878032082e-10	2.8990653677946844e-08
CAND1	12	0.0478222	0.0507104	5.198369378708473e-06	7.220537628541403e-06	-6.35463	5.923211831864882e-10	2.9291002540638563e-08
SNORA57	11	0.0384884	0.041633	8.535298787590835e-06	8.69535839669059e-06	-6.35449	5.928299369863066e-10	2.9291002540638563e-08
LRRC66	7	0.884149	0.856466	0.000156369	0.000638208	6.35435	5.932937119124436e-10	2.9291002540638563e-08
GBX1	10	0.100947	0.111095	6.010744662660488e-05	8.42912628283222e-05	-6.35176	6.024016201328735e-10	2.968313592434227e-08
PAM16	2	0.0214515	0.0159291	5.153598182023271e-06	2.2168192576778927e-05	6.34951	6.104414360298664e-10	2.9962287957510604e-08
VSIG10	9	0.120469	0.109979	6.329144020661708e-05	0.000109603	6.34932	6.111405749705458e-10	2.9962287957510604e-08
MED9	11	0.348537	0.356372	3.143887931612001e-05	5.4128237325501605e-05	-6.34919	6.115952792112076e-10	2.9962287957510604e-08
FBN1	11	0.200044	0.190753	3.1503339039148345e-05	5.858641545211883e-05	6.34807	6.156303866711914e-10	3.010208080700307e-08
ALOXE3	18	0.0617566	0.0577833	7.718894039110903e-06	1.1278940380678242e-05	6.34751	6.176468375266136e-10	3.014282219538406e-08
TIA1	8	0.0378003	0.043887	1.709350746176834e-05	2.7595761637616503e-05	-6.34323	6.33401559188335e-10	3.085259028742416e-08
CCDC179	6	0.892224	0.878074	0.000104355	0.000160825	6.33945	6.476399290658685e-10	3.148592975754389e-08
CCDC39	11	0.0389652	0.0435125	5.294028394939368e-06	1.647984636211789e-05	-6.33723	6.561312132407263e-10	3.1837986013919053e-08
MIR1289-2	4	0.82141	0.804233	0.000106755	0.000239821	6.33533	6.635006671633617e-10	3.2134371665373845e-08
SNW1	23	0.158071	0.15401	1.808549803496519e-05	6.812500517792443e-06	6.33486	6.653170323675291e-10	3.2161198101637193e-08
CHRNA3	14	0.299243	0.32355	0.000377573	0.000397945	-6.33158	6.782534926993259e-10	3.2724446451733575e-08
ITGAV	15	0.408402	0.401175	2.149350644095433e-05	4.8494471284925914e-05	6.33008	6.842561547036626e-10	3.295165508709982e-08
LIPH	9	0.683901	0.706845	0.000322591	0.000513069	-6.32871	6.897665332422414e-10	3.3154344215747356e-08
HES1	24	0.0735703	0.0682687	3.0045858475867323e-05	2.3591679720776112e-05	6.32807	6.923554217497735e-10	3.321610992292934e-08
C6orf167	10	0.0751582	0.0670801	4.018930627692425e-05	6.296008141282792e-05	6.32455	7.068233372351993e-10	3.384647465426072e-08
RPF1	6	0.485198	0.504434	0.000175014	0.000324892	-6.32343	7.114717599247766e-10	3.394146644959491e-08
C20orf103	7	0.0663303	0.0752343	2.7008755139002774e-05	8.4582289025382e-05	-6.32358	7.108308683300933e-10	3.394146644959491e-08
CYTSA	5	0.0383826	0.0347089	9.016686900610076e-06	9.615844125520551e-06	6.31991	7.262970793181061e-10	3.458395905725001e-08
EBLN3	2	0.0218449	0.016495	5.202679873783947e-06	1.9514190143388234e-05	6.31876	7.312170192940423e-10	3.4753271579320386e-08
MRPL17	12	0.0274148	0.0313131	8.528790306827102e-06	1.3554881006576292e-05	-6.31471	7.48783077721747e-10	3.5521878780189024e-08
RAB5B	23	0.127385	0.117449	4.186238210295654e-05	6.512764841246894e-05	6.31338	7.546460173220103e-10	3.573347080163236e-08
MIR1271	1	0.935649	0.911439	0.000128748	0.000547473	6.3114	7.634239227146334e-10	3.608204903739385e-08
TAF15	12	0.0598728	0.0554398	1.4237670816587194e-05	1.4632213155575765e-05	6.30846	7.766640791523966e-10	3.6639847067420934e-08
RPL27	9	0.0430875	0.038799	3.2880205957882256e-05	6.343569107109818e-06	6.30648	7.857382215695394e-10	3.699941071069134e-08
RBMX	10	0.265948	0.374102	0.0103298	0.020049	-6.30489	7.93079330635319e-10	3.7276191785857475e-08
LOC100507506	4	0.0687974	0.0563478	0.0002785	9.699123328207956e-05	6.30363	7.989252945784376e-10	3.741290786651783e-08
ECI2	4	0.0687974	0.0563478	0.0002785	9.699123328207956e-05	6.30363	7.989252945784376e-10	3.741290786651783e-08
POMT2	18	0.143406	0.147015	1.1365152161000537e-05	1.0995278696100136e-05	-6.30319	8.010143976708714e-10	3.741359139396585e-08
MIR1200	3	0.919958	0.905608	4.77562454610148e-05	0.000169716	6.303	8.018771698176783e-10	3.741359139396585e-08
TMEM235	4	0.341784	0.363486	0.000295299	0.000507001	-6.30026	8.148233126723103e-10	3.794812411394352e-08
C6orf174	14	0.267753	0.259052	7.479001495904019e-05	8.895794073700538e-05	6.2976	8.27595837935885e-10	3.8472634984336994e-08
C12orf51	1	0.940928	0.932671	3.147123827240637e-05	6.396614988154335e-05	6.29466	8.419378337905167e-10	3.9068062506035366e-08
LOC723972	2	0.763028	0.682165	0.00764579	0.00388338	6.29223	8.540053662474963e-10	3.947774108778479e-08
LOC728095	2	0.886257	0.901343	0.000287026	0.000194177	-6.2917	8.566228117874774e-10	3.947774108778479e-08
ROPN1B	1	0.882362	0.852708	0.000248999	0.000673468	6.29214	8.544190902410671e-10	3.947774108778479e-08
ANAPC1	13	0.0763151	0.0796706	6.446744578554159e-06	1.0490070622987733e-05	-6.29164	8.569652923079486e-10	3.947774108778479e-08
DR1	14	0.0349851	0.0387909	5.491344888643035e-06	1.0608367427704243e-05	-6.28898	8.703532469494574e-10	3.994999813700437e-08
HYMAI	22	0.567689	0.58426	0.000252221	0.000215339	-6.28907	8.699105794197605e-10	3.994999813700437e-08
PSMB8	48	0.050791	0.0479956	4.6773639027679895e-06	5.4618269810748645e-06	6.28777	8.765502792451326e-10	4.0162083388075096e-08
SYCE2	8	0.232161	0.225404	1.7914023921446345e-05	4.1104252261192666e-05	6.28154	9.089721574471506e-10	4.15728289245353e-08
HDGF2	5	0.0553935	0.061974	2.4313232742253647e-05	4.3732822137265846e-05	-6.28024	9.159045845507729e-10	4.1785051286217144e-08
LRP2	10	0.070794	0.0550482	0.000439697	0.000115509	6.28005	9.168927838663547e-10	4.1785051286217144e-08
SH3PXD2B	9	0.25639	0.272187	0.000103863	0.000156098	-6.27848	9.253539729242791e-10	4.202030741576829e-08
ENAH	9	0.0711952	0.0651733	2.9850861265493183e-05	4.5091332955463194e-05	6.27861	9.246669914928726e-10	4.202030741576829e-08
RRAS2	38	0.602286	0.590604	4.300163254110614e-05	0.000103494	6.27555	9.412845037220734e-10	4.266765610733064e-08
ARPC2	16	0.182151	0.187036	1.9700813193980345e-05	1.9784436975571547e-05	-6.27401	9.497513948766333e-10	4.2974985407606096e-08
RPGRIP1	5	0.883699	0.859447	0.00030813	0.000416843	6.27369	9.515276817957499e-10	4.297902073359349e-08
AUNIP	4	0.311338	0.300868	5.8658006464697585e-05	7.385367999774417e-05	6.27229	9.59356515979257e-10	4.3244435742482165e-08
CFAP61	13	0.353559	0.338986	0.000177412	0.000183571	6.27203	9.607988471146185e-10	4.3244435742482165e-08
NELFB	3	0.0185823	0.0216057	4.526765841224793e-06	5.705196426140951e-06	-6.26825	9.821923548798439e-10	4.4129365503640256e-08
NTN4	13	0.0814131	0.0906322	6.238382236965935e-05	6.651770159458157e-05	-6.26779	9.848228139743584e-10	4.416964997534644e-08
DEPDC1B	9	0.202232	0.192793	6.738498116844729e-05	9.345296323383116e-05	6.26483	1.0019289836805144e-09	4.485789254703182e-08
CCDC74A	2	0.0276667	0.0238331	1.4774693942793634e-05	1.2427509645802136e-05	6.26421	1.0055431392443955e-09	4.4940721881142056e-08
USP12	7	0.155508	0.150203	5.2726327266235065e-06	2.3397380849413333e-05	6.26022	1.0291796563542425e-09	4.5756285768977886e-08
MLANA	5	0.926443	0.917268	2.513127183519667e-05	0.000106233	6.26026	1.0289606918135524e-09	4.5756285768977886e-08
NRN1	19	0.0804908	0.087072	1.4660258948455276e-05	3.560761473556861e-05	-6.26061	1.0268721638965074e-09	4.5756285768977886e-08
ALG9	12	0.402388	0.395433	2.86963089573692e-05	3.835776695454992e-05	6.25883	1.0375194476756442e-09	4.604670370999484e-08
MIR8085	3	0.932938	0.918598	5.387889590285419e-05	0.000166148	6.25844	1.0399096506246587e-09	4.607251886897945e-08
CPEB3	34	0.19878	0.194399	1.4994818158175482e-05	1.648236892800922e-05	6.25765	1.044668614332834e-09	4.620300859397386e-08
SNORD26	19	0.0417155	0.0458674	8.224447011811492e-06	1.7352165921637364e-05	-6.2548	1.062158584105721e-09	4.6895129861513414e-08
TNIP2	13	0.210878	0.227172	0.000262266	0.000194728	-6.25382	1.0682476679843348e-09	4.708236910363483e-08
EIF2S2	9	0.134643	0.140917	1.7439453838377496e-05	4.435751539017002e-05	-6.25041	1.0896232984674517e-09	4.794154322704375e-08
FAM122A	13	0.315766	0.307756	4.969716426979913e-05	5.6206433265372734e-05	6.24757	1.1077272499692064e-09	4.865405464304402e-08
ZNF554	5	0.229649	0.222318	6.368537546019987e-05	3.860531646382293e-05	6.24721	1.1100693917927058e-09	4.8673008185747295e-08
MNT	15	0.0498274	0.0561607	3.7000328800142994e-05	2.3734041620257557e-05	-6.24519	1.1231496752808862e-09	4.916192092402161e-08
RWDD1	15	0.160576	0.155128	1.4258107738318722e-05	2.850482279215704e-05	6.24224	1.142546696565666e-09	4.9925175120086354e-08
MSANTD3-TMEFF1	5	0.624008	0.594434	0.000424393	0.000791321	6.24175	1.145804618193794e-09	4.998180248028579e-08
NPPB	13	0.195488	0.212543	0.000185118	0.000346561	-6.24099	1.1509054514091257e-09	5.011848952931193e-08
TRRAP	18	0.429177	0.421147	4.9552304173315776e-05	5.676230340762396e-05	6.23542	1.1886616114343622e-09	5.153951049852745e-08
EMC2	3	0.0407166	0.0613454	0.000203069	0.000431427	-6.23543	1.1886252520000642e-09	5.153951049852745e-08
TEX26	3	0.931953	0.924642	3.567436926688196e-05	5.502986762043161e-05	6.23529	1.1896067585136071e-09	5.153951049852745e-08
C4orf11	4	0.906907	0.892387	8.479196621275575e-05	0.000191171	6.2332	1.2040655493655953e-09	5.207736820048988e-08
NT5C	10	0.225542	0.221565	1.2999569663534567e-05	2.250124841500957e-05	6.23081	1.2208966187281157e-09	5.2700763915860506e-08
LOC84989	8	0.1381	0.144892	3.73717615791093e-05	5.317953966867141e-05	-6.23057	1.2226163483522495e-09	5.2700763915860506e-08
CHRNA10	10	0.870799	0.879394	4.508031318067629e-05	6.93543288257749e-05	-6.22624	1.2536185994382077e-09	5.3874369345128986e-08
IFITM2	5	0.779036	0.790853	0.000123316	9.714392330962586e-05	-6.22618	1.2540726603203725e-09	5.3874369345128986e-08
MTFP1	3	0.179789	0.164709	0.000373259	0.000322209	6.22358	1.2731139388335444e-09	5.4600298976068254e-08
PHF15	11	0.0348719	0.0379098	3.8118216201108852e-06	9.304529018130206e-06	-6.22078	1.2939554673161685e-09	5.540086643677209e-08
MIR1827	2	0.902584	0.915768	8.205224649666514e-05	0.000137857	-6.21793	1.315484601533462e-09	5.622813795984052e-08
FAM105B	4	0.0347011	0.0407237	1.7820088092809318e-05	2.711492094798088e-05	-6.21115	1.3680566661798123e-09	5.829181028377521e-08
NDUFS7	9	0.132149	0.136038	1.1483647971576169e-05	1.289232165495291e-05	-6.21112	1.368341611371838e-09	5.829181028377521e-08
LOC148189	4	0.0405091	0.0470957	2.6517738719769787e-05	0.000281684	-6.21008	1.376537570993282e-09	5.854306280643382e-08
LOC147727	14	0.0368084	0.0410113	1.3161729736250578e-05	1.5821956891964042e-05	-6.20923	1.3833455829301049e-09	5.856386489227614e-08
FLJ90757	13	0.04605	0.0516876	1.589194000803123e-05	2.327046668341154e-05	-6.20953	1.3809539912034864e-09	5.856386489227614e-08
ODF2	19	0.176274	0.180055	9.409881274671459e-06	8.607976661306402e-06	-6.20916	1.3839233234602644e-09	5.856386489227614e-08
SEL1L	12	0.194025	0.199813	2.1913351668766575e-05	2.3136686510832936e-05	-6.20605	1.4090454005166843e-09	5.952807890242543e-08
BTBD12	8	0.0578158	0.0668217	4.863007307979088e-05	6.979933559441416e-05	-6.20529	1.4151945224526133e-09	5.968887493291444e-08
C11orf51	8	0.029115	0.0312744	4.308675535840571e-06	4.611841385578578e-06	-6.20038	1.4559249217645256e-09	6.130526839991948e-08
C14orf101	8	0.0407659	0.0448485	1.0269825426163953e-05	1.6664245308380476e-05	-6.19941	1.464146028651742e-09	6.14483032617844e-08
MIR4290	1	0.891997	0.908318	0.000167185	0.00016918	-6.19949	1.4634303359381338e-09	6.14483032617844e-08
BET1L	21	0.0628905	0.0665539	2.0772840741945938e-05	1.3663875161878675e-05	-6.19711	1.483660209853466e-09	6.216487474673855e-08
SNORD111	2	0.875871	0.850679	0.000266228	0.000676136	6.19088	1.5380309310298654e-09	6.433717236122467e-08
BLOC1S2	20	0.0660712	0.0706371	4.998759505746398e-05	4.513957207898925e-05	-6.18642	1.5780868596968593e-09	6.590452909963523e-08
CARD16	4	0.760504	0.736512	0.000327699	0.000356497	6.17466	1.688669501066459e-09	7.040729220894933e-08
POLQ	14	0.0428025	0.0474662	8.451230969092834e-06	0.000103081	-6.17194	1.7153247700268616e-09	7.140179496149395e-08
TMEM106A	10	0.0550314	0.0620128	4.547988167744574e-05	3.4758859763414524e-05	-6.17112	1.7235000588550672e-09	7.162506362044508e-08
MFSD11	25	0.0330867	0.0363815	7.739506259398396e-06	8.884775820408557e-06	-6.16935	1.7410800255711547e-09	7.223780724987812e-08
LINC00507	1	0.919933	0.908428	6.966856189074534e-05	0.000113767	6.16769	1.7578325635300604e-09	7.269607882455891e-08
LINC00508	1	0.919933	0.908428	6.966856189074534e-05	0.000113767	6.16769	1.7578325635300604e-09	7.269607882455891e-08
LRP8	10	0.211183	0.214888	7.960197560664864e-06	1.4621298565228065e-05	-6.16308	1.8050275029890405e-09	7.452686489245673e-08
FAM102B	6	0.278149	0.269331	8.020697108346936e-05	7.474871636812145e-05	6.15735	1.86547178523075e-09	7.689788629248117e-08
LINC00894	2	0.209864	0.370344	0.0213931	0.0444429	-6.15688	1.8704956736572873e-09	7.69804156484966e-08
CDK13	13	0.0410649	0.044176	6.32336101180405e-06	9.439784061999688e-06	-6.15644	1.87517080798397e-09	7.704834892482523e-08
LOC101929106	5	0.861349	0.881788	0.000291688	0.000436183	-6.1548	1.8929511368431606e-09	7.765367183748715e-08
TUBB3	23	0.310738	0.304828	2.242309590319722e-05	4.0705463382885405e-05	6.15188	1.9249475757519784e-09	7.883929178823416e-08
CFAP58-AS1	2	0.905033	0.88751	7.617885569981025e-05	0.000307989	6.14614	1.9894093832953322e-09	8.121827570424453e-08
CFAP58	2	0.905033	0.88751	7.617885569981025e-05	0.000307989	6.14614	1.9894093832953322e-09	8.121827570424453e-08
ESF1	20	0.142244	0.145726	1.1208981863839198e-05	1.6312746707740174e-05	-6.14313	2.024086578700526e-09	8.250176894783344e-08
HYOU1	9	0.0481844	0.0526314	1.287119851541259e-05	2.4721498244107104e-05	-6.14158	2.042085619404767e-09	8.310244593344479e-08
GMDS	15	0.426674	0.431193	3.260643540621625e-05	3.7211129559001494e-05	-6.13994	2.0613829641369396e-09	8.375395695596258e-08
LOC101927348	2	0.864445	0.838619	0.00024561	0.000709555	6.13693	2.0972997134373457e-09	8.507756401244647e-08
SNTA1	12	0.119495	0.125762	1.2831015943357655e-05	6.710910350701139e-05	-6.13561	2.1132038219068517e-09	8.558643459948656e-08
MED17	13	0.171657	0.178461	1.4945519775233725e-05	3.762410003317359e-05	-6.13429	2.1292894917159256e-09	8.610103143089398e-08
CHMP5	15	0.0960403	0.0992144	6.7941372186002025e-06	7.692407520849399e-06	-6.13328	2.1416495056896694e-09	8.625421084527969e-08
BAG1	15	0.0960403	0.0992144	6.7941372186002025e-06	7.692407520849399e-06	-6.13328	2.1416495056896694e-09	8.625421084527969e-08
SUGP2	9	0.235179	0.22721	6.067073830230091e-05	7.178242787969272e-05	6.13315	2.1432351507384513e-09	8.625421084527969e-08
SLC39A2	8	0.826341	0.840657	0.000170876	0.000177012	-6.13119	2.1673334409733176e-09	8.708646594447203e-08
ARMC12	2	0.890024	0.9037	0.000138002	0.00016191	-6.12832	2.203229436129795e-09	8.838940139434098e-08
XPO1	18	0.0580591	0.0641785	9.498163534027919e-06	2.8981731528257504e-05	-6.12429	2.2546874914123468e-09	9.031157837064392e-08
XKR8	14	0.365094	0.370802	2.0436155900829324e-05	2.9883289031122137e-05	-6.12361	2.2634873569680553e-09	9.052172750197993e-08
MIR3142	1	0.916362	0.899162	0.000117783	0.000737761	6.12244	2.2787053021912813e-09	9.098748835944026e-08
HSPA1A	27	0.0916244	0.0971101	1.7937560397864314e-05	1.8992484672876442e-05	-6.12208	2.283314587720325e-09	9.102885621623675e-08
SCN4B	23	0.185754	0.19377	4.1827528041782674e-05	7.948218872757214e-05	-6.12058	2.302961923398265e-09	9.166867968526687e-08
SNORD28	22	0.041232	0.0448247	6.877891697117552e-06	1.6754964868181303e-05	-6.11988	2.312211697296359e-09	9.189328079348634e-08
L3MBTL	27	0.52413	0.543195	0.000225938	0.000298863	-6.11897	2.324362194952473e-09	9.22322849165331e-08
ZNF101	11	0.282976	0.280077	4.337654136650863e-06	5.914148310423174e-06	6.11712	2.348991912803438e-09	9.306464848937416e-08
SNORD58B	17	0.178938	0.187422	1.529702402514822e-05	0.000102412	-6.11515	2.3756124630443254e-09	9.397317934169904e-08
FLJ32065	9	0.0323875	0.0357168	7.72478689112299e-06	1.0898375942195846e-05	-6.11319	2.4023412404777398e-09	9.488316759871383e-08
SNORD27	20	0.0404655	0.0442617	7.623037430351601e-06	1.5392343730662454e-05	-6.11223	2.4155219575493496e-09	9.525607100397783e-08
MEIS3	7	0.135051	0.122107	0.000189518	0.00015835	6.11133	2.4280452160055414e-09	9.560193489604508e-08
C2CD3	25	0.0512162	0.0547602	7.364105008145673e-06	9.807693678733386e-06	-6.10768	2.4791187195594127e-09	9.731209457746692e-08
PPME1	25	0.0512162	0.0547602	7.364105008145673e-06	9.807693678733386e-06	-6.10768	2.4791187195594127e-09	9.731209457746692e-08
MIR764	2	0.858784	0.837643	0.000215898	0.000668551	6.10643	2.496946287404927e-09	9.786108718713927e-08
DHX29	24	0.0774422	0.0808709	1.0871876755370077e-05	1.4734993989935674e-05	-6.09761	2.6257265077090676e-09	1.0251780761747734e-07
SKIV2L2	24	0.0774422	0.0808709	1.0871876755370077e-05	1.4734993989935674e-05	-6.09761	2.6257265077090676e-09	1.0251780761747734e-07
H3F3B	13	0.104219	0.108995	7.165920649996238e-06	2.3897588400901365e-05	-6.09747	2.6278362462890167e-09	1.0251780761747734e-07
TOB1-AS1	10	0.031847	0.0359172	9.603213292315663e-06	1.2515546212286243e-05	-6.09661	2.640721752106004e-09	1.0286297650596399e-07
OMA1	12	0.177435	0.182963	3.18048270864529e-05	3.670523428006459e-05	-6.09617	2.6474509073088073e-09	1.0296765170029292e-07
POLI	11	0.145133	0.150215	2.2952619220532292e-05	1.7551854126485215e-05	-6.08808	2.7721965285926796e-09	1.0765504049679652e-07
MIR636	19	0.0320991	0.0359695	1.0244215193878737e-05	1.1763790846662206e-05	-6.08686	2.791564722669893e-09	1.0824217855405712e-07
FGFR1OP2	16	0.0704294	0.0642904	3.477521155368622e-05	3.265942635814432e-05	6.08397	2.8378511943883518e-09	1.0986969479793809e-07
TMEM223	10	0.134468	0.144318	2.5226053452897546e-05	7.0383484076643e-05	-6.08268	2.8588714737742425e-09	1.1034810726424064e-07
IFT27	7	0.282768	0.286813	1.7225856632297874e-05	1.37081452509e-05	-6.08278	2.8572232939975192e-09	1.1034810726424064e-07
C6orf147	1	0.222302	0.176477	0.00193449	0.0023083	6.08135	2.88050153455809e-09	1.110147906094816e-07
HIST2H2AB	11	0.101499	0.0958444	4.256253830259307e-05	3.969045082555504e-05	6.08051	2.894359134351149e-09	1.113803609480295e-07
DEDD	18	0.24835	0.25175	9.778125110705247e-06	1.5054088483995776e-05	-6.07894	2.92035280360172e-09	1.1221114279299218e-07
C19orf25	10	0.0435989	0.047571	1.4904756115371227e-05	1.657566144704126e-05	-6.07719	2.9494958872443742e-09	1.1316025260173259e-07
WTAP	17	0.0346693	0.0388491	5.495820522398392e-06	2.5266560701678004e-05	-6.0748	2.989836763784418e-09	1.1453547602617752e-07
KLHL7	25	0.177164	0.174134	3.825128489771051e-06	8.229875367151127e-06	6.07205	3.036882971200086e-09	1.1616305359057387e-07
HCP5	8	0.0553458	0.0625434	4.0685496377643884e-05	7.694197905624441e-05	-6.06944	3.0822379559820747e-09	1.1748592647104583e-07
TMPO	16	0.0732088	0.0665272	4.3449093478328326e-05	2.9093353841442994e-05	6.06927	3.0853026421640694e-09	1.1748592647104583e-07
FAM86A	3	0.0611852	0.0504615	5.5069378263562756e-05	8.032883100337934e-05	6.06959	3.0797611584711795e-09	1.1748592647104583e-07
C12orf24	11	0.0675946	0.0753997	6.336907065460407e-05	7.108729364110823e-05	-6.06852	3.0984883885009243e-09	1.1781192790606127e-07
LINC01185	2	0.0214415	0.0260843	5.882198172527589e-06	1.62005579336585e-05	-6.06653	3.133598476326638e-09	1.1896933112432356e-07
ADAMTSL4	14	0.258691	0.249305	4.974441069619543e-05	8.217207046435973e-05	6.06612	3.14090270139633e-09	1.1906919094951117e-07
PNRC2	17	0.0448949	0.0509259	1.136971312022242e-05	2.8599521768440206e-05	-6.06507	3.1597687917444333e-09	1.1960640411543752e-07
DVWA	4	0.261651	0.257947	7.234783735695729e-06	1.3127484426190847e-05	6.0641	3.177170459698768e-09	1.200866727905432e-07
HIST1H4H	10	0.05396	0.0594587	1.734321195073095e-05	3.492252040928609e-05	-6.05981	3.2555483978850533e-09	1.228668080535137e-07
KIAA1524	23	0.112191	0.117476	1.001364823889089e-05	2.145879641834959e-05	-6.05939	3.263193607677661e-09	1.2297316147276392e-07
ASAP1IT1	1	0.922103	0.907034	0.000112678	0.000196264	6.05858	3.278391676256499e-09	1.2336340908808612e-07
NUCKS1	6	0.16262	0.152152	3.826418593757748e-05	9.998154511776129e-05	6.05776	3.2935380641180043e-09	1.2375056369233946e-07
MIR6778	2	0.897494	0.878936	0.000194606	0.000356508	6.05694	3.3089732190162158e-09	1.2414741200948173e-07
HNRNPK	17	0.121882	0.129332	3.1492109609083206e-05	4.3487067960189646e-05	-6.04951	3.451352717136127e-09	1.29298838925063e-07
URB2	10	0.0586879	0.064124	2.6860064884915305e-05	3.0034863899254238e-05	-6.04539	3.532693788368007e-09	1.318955158670865e-07
BARHL1	12	0.204762	0.188925	0.000261643	0.000305482	6.04552	3.5302857271144524e-09	1.318955158670865e-07
KATNA1	9	0.425177	0.417101	4.370596233812463e-05	5.220831634285374e-05	6.04522	3.5361977364953905e-09	1.318955158670865e-07
TMCC1	29	0.575462	0.561283	5.2743766877829705e-05	0.000159846	6.04459	3.548749905350635e-09	1.3217018105088804e-07
ZBTB47	15	0.388327	0.359412	0.000287941	0.000614524	6.04227	3.595818706442344e-09	1.337277102870346e-07
DRD4	8	0.34999	0.367041	0.000276655	0.00027609	-6.04149	3.6115923212453584e-09	1.341185340870634e-07
TTLL7	16	0.490393	0.478791	5.5540173313094765e-05	0.000113065	6.03708	3.702930321513557e-09	1.373102619222094e-07
ATP13A3	5	0.844577	0.808821	0.000414698	0.00113799	6.03612	3.723070632881535e-09	1.377641222723144e-07
TAF1A-AS1	4	0.476352	0.467126	3.099162867526138e-05	8.000288731356683e-05	6.03598	3.725985485598611e-09	1.377641222723144e-07
RALGDS	13	0.397152	0.403451	2.8375311281158315e-05	4.6858321385755144e-05	-6.03461	3.755067032016492e-09	1.3863816324727556e-07
HLA-DPA1	5	0.134403	0.117357	0.000177269	0.000222328	6.03154	3.820869283229664e-09	1.4086345150546408e-07
CXorf48	4	0.773776	0.750698	0.000216548	0.000705081	6.02664	3.9279709039369565e-09	1.4460268609507798e-07
TMEM230	3	0.0142483	0.0162101	1.7490747232749662e-06	4.89866580426091e-06	-6.02241	4.0231289471848476e-09	1.4789207782039538e-07
LOC101929549	2	0.867445	0.882939	0.000246873	0.000270893	-6.02077	4.060350757553004e-09	1.4904529617962936e-07
SNURF	22	0.707202	0.718294	0.000133941	0.000140721	-6.01942	4.0915716082829196e-09	1.4997523269209695e-07
FOXC1	12	0.067355	0.0796715	0.000112489	0.000138059	-6.01844	4.114289990519801e-09	1.505912895236953e-07
GLYCAM1	2	0.854545	0.8341	0.000217608	0.000356293	6.01307	4.24078519779683e-09	1.5499856946036476e-07
ATXN2	21	0.297364	0.291022	3.2233120528549355e-05	3.369180533088202e-05	6.0116	4.275979192186504e-09	1.560609884254315e-07
C6orf1	17	0.132841	0.137616	2.4435792210317704e-05	2.7157420733717452e-05	-6.01063	4.299525219366793e-09	1.5669585831669392e-07
MIR320A	8	0.0240713	0.0263298	4.335238610746874e-06	5.3548897631065224e-06	-6.01025	4.30863012389372e-09	1.5680336058027505e-07
KIF18B	19	0.38462	0.376361	6.416138895749837e-05	9.50321965475319e-05	6.00908	4.3373291295292776e-09	1.5762262421506182e-07
BST1	9	0.393296	0.38324	7.088739024426621e-05	0.000118307	6.00619	4.408338944603755e-09	1.5997497808230863e-07
HADHB	23	0.195259	0.200806	2.1501559454103344e-05	3.019243589879381e-05	-6.00413	4.459934881639577e-09	1.6161712817890217e-07
GLT25D1	8	0.0311307	0.0345387	6.283767039973458e-06	1.3008146567009543e-05	-6.00066	4.547842390443144e-09	1.6456858650076575e-07
H3F3A	19	0.105811	0.0965246	5.594307012697412e-05	6.858427089050247e-05	5.99699	4.642896922971015e-09	1.677699278194136e-07
MAN1A1	7	0.0336248	0.0375078	1.2727539641115846e-05	1.2309986775811999e-05	-5.99114	4.798126527909904e-09	1.7313353158428443e-07
MSTO2P	7	0.159885	0.156459	4.095408540268506e-06	1.3286420336512924e-05	5.99005	4.827636518081689e-09	1.7395196647543285e-07
MIR4637	1	0.913677	0.89511	0.00012843	0.000321226	5.9893	4.848137174478284e-09	1.7444391881332526e-07
HINT3	12	0.197399	0.178144	0.000339915	0.000422411	5.98901	4.856115893532551e-09	1.7448455908003067e-07
ATP1A1-AS1	1	0.0581947	0.0502907	6.064134140461592e-05	5.738224423816975e-05	5.98751	4.8971755611846255e-09	1.7571203862137793e-07
CHKA	15	0.0538234	0.0605414	1.9734200342748177e-05	3.6269461899286114e-05	-5.98699	4.911339726174385e-09	1.7597240439422286e-07
CDC34	6	0.177253	0.181534	1.2552602589071309e-05	1.375164735996971e-05	-5.9859	4.9415054393183165e-09	1.7680456610482317e-07
MIMT1	25	0.529799	0.546189	0.000152748	0.000245693	-5.98533	4.95755874932908e-09	1.768931017585274e-07
KREMEN1	5	0.0863317	0.0994539	8.399826368372604e-05	0.000129135	-5.98532	4.957867503654115e-09	1.768931017585274e-07
LINC01446	2	0.898769	0.884419	0.000276764	0.000211232	5.98223	5.044431629624773e-09	1.797299241464211e-07
GTF2F2	23	0.446963	0.438827	3.8172296891260864e-05	8.349368508742906e-05	5.97839	5.154415979602381e-09	1.8339210486085288e-07
MIR1470	10	0.241782	0.251684	7.133092191746336e-05	9.75005721646326e-05	-5.97601	5.223993848717153e-09	1.8517350931649066e-07
KPNA2	15	0.147859	0.153431	1.4684482283729472e-05	4.3226217951277356e-05	-5.97614	5.2199535733336135e-09	1.8517350931649066e-07
COMMD6	21	0.347705	0.342746	1.8706222263502145e-05	3.697634002556741e-05	5.97568	5.233559438974417e-09	1.8517350931649066e-07
CFAP126	1	0.919141	0.898088	0.000104132	0.000415442	5.97576	5.231316913206283e-09	1.8517350931649066e-07
TAF10	14	0.0337136	0.0366724	4.836048017965655e-06	1.1627801311636964e-05	-5.97525	5.2461114301825726e-09	1.8536017847975178e-07
FDXR	14	0.254944	0.260151	3.369080889832616e-05	5.247383626014726e-05	-5.97455	5.266732989788271e-09	1.858310566687759e-07
JMJD1C-AS1	4	0.0980047	0.0841164	0.000136544	0.000221184	5.97259	5.325012984069748e-09	1.876275321842003e-07
LAMB2L	2	0.786206	0.740579	0.00136543	0.00145485	5.96974	5.410895762493452e-09	1.9039028943303963e-07
TCEB3	10	0.222502	0.226083	1.0884819275868834e-05	1.1030840346586303e-05	-5.96949	5.418418316687814e-09	1.9039200912775457e-07
C18orf22	10	0.129749	0.142688	0.000170369	0.000175903	-5.96713	5.490531707974736e-09	1.9266018630944408e-07
LOC100507443	9	0.686472	0.665474	0.000319432	0.000471341	5.96673	5.502977573275708e-09	1.9283129804566528e-07
VSIG8	12	0.716772	0.707211	4.2311290431451196e-05	0.000111317	5.96503	5.555774274722871e-09	1.944139418249521e-07
PMVK	15	0.0668465	0.0617838	1.7173743418853045e-05	2.643000792789116e-05	5.9589	5.7498882028019115e-09	2.0065534515942285e-07
MIR4515	2	0.0192614	0.0224469	9.228751780099833e-06	8.518541669407484e-06	-5.95914	5.742149923739475e-09	2.0065534515942285e-07
SH3D21	3	0.30039	0.307132	3.7900956608348686e-05	5.388657654668931e-05	-5.95862	5.758894159518118e-09	2.0069470412274153e-07
ACAA1	15	0.0428427	0.0464394	1.1988427942525284e-05	1.618870824721727e-05	-5.95831	5.768760621604827e-09	2.007639027805778e-07
PCMTD2	11	0.201832	0.205188	1.0488799147239393e-05	1.2655107877710322e-05	-5.95797	5.779924065299129e-09	2.0087798849044382e-07
XPC	23	0.139362	0.132819	1.8425493315905033e-05	5.366100380281098e-05	5.95628	5.8346633371693815e-09	2.0195387026411685e-07
TTC27	14	0.137012	0.131267	3.986349342248048e-05	6.046418298153459e-05	5.95639	5.8310537623615236e-09	2.0195387026411685e-07
LSM3	23	0.139362	0.132819	1.8425493315905033e-05	5.366100380281098e-05	5.95628	5.8346633371693815e-09	2.0195387026411685e-07
TMEM186	13	0.282052	0.287276	2.5215704703186767e-05	3.652196647422213e-05	-5.95477	5.884129257767542e-09	2.0283923253264968e-07
PMM2	13	0.282052	0.287276	2.5215704703186767e-05	3.652196647422213e-05	-5.95477	5.884129257767542e-09	2.0283923253264968e-07
THAP9-AS1	2	0.0512445	0.0446746	2.8000934069527986e-05	2.6772150340513873e-05	5.95515	5.871863698172552e-09	2.0283923253264968e-07
ZNF845	6	0.497163	0.491385	3.7924385313936226e-05	4.178764748858883e-05	5.9497	6.05354781755241e-09	2.083974738542536e-07
GPN3	24	0.049988	0.0540859	1.6356418722347723e-05	1.850141311902612e-05	-5.94481	6.221463640172871e-09	2.138890502475086e-07
ZCCHC6	12	0.11904	0.125247	2.2059614964447336e-05	4.0323866906836335e-05	-5.94442	6.2348737634134785e-09	2.1406119827891962e-07
SHOC2	29	0.346158	0.339972	2.5413817831021247e-05	3.1332273927456175e-05	5.94402	6.248716577689835e-09	2.1424771846116898e-07
KIF2B	13	0.859366	0.84721	9.324344246122598e-05	0.0001306	5.94	6.390915120969511e-09	2.1882871331545468e-07
C12orf63	1	0.925196	0.914319	0.000118497	0.000100125	5.93664	6.511860186710555e-09	2.226706553777871e-07
BMS1	3	0.436489	0.408766	0.00092645	0.00139328	5.93422	6.600562181571648e-09	2.2540123535594868e-07
ARL4D	11	0.0350266	0.0379817	1.2054520597387683e-05	9.42327460052185e-06	-5.93287	6.650524568473556e-09	2.2680336463435588e-07
GORASP1	22	0.276276	0.280879	1.7041635956156397e-05	2.419040082216497e-05	-5.93151	6.701080349367148e-09	2.2791725220310826e-07
SC5D	6	0.76449	0.758886	2.764384591424452e-05	3.172148433196467e-05	5.93171	6.693370961811682e-09	2.2791725220310826e-07
MST1	1	0.326888	0.360681	0.00162381	0.00157254	-5.92904	6.7939839616571166e-09	2.307689885642867e-07
IL12A	12	0.230112	0.218515	4.193884312978111e-05	0.000115111	5.92441	6.971676943437864e-09	2.364893077684149e-07
CEP250	14	0.215949	0.211699	8.089673077010061e-06	2.0683444708484106e-05	5.92196	7.0677023249229546e-09	2.394278147970908e-07
CHRAC1	11	0.200116	0.206834	1.985591103533637e-05	3.81429962406371e-05	-5.91799	7.2255410881216994e-09	2.444497466399738e-07
CSHL1	2	0.815074	0.781641	0.00093853	0.000986609	5.91532	7.333975233513848e-09	2.4778914996520596e-07
KRTAP4-8	3	0.854598	0.817304	0.000446216	0.0012319	5.91104	7.510844519365048e-09	2.5342882666334384e-07
NTRK3-AS1	7	0.393073	0.400571	3.0619252502811594e-05	4.4995188169548965e-05	-5.90616	7.717260289040076e-09	2.600492141048888e-07
ORMDL2	18	0.0962378	0.100932	1.5281086862532132e-05	3.199389127939328e-05	-5.90534	7.752597918745892e-09	2.6055070182064855e-07
SARNP	18	0.0962378	0.100932	1.5281086862532132e-05	3.199389127939328e-05	-5.90534	7.752597918745892e-09	2.6055070182064855e-07
MIR4271	1	0.928576	0.917061	5.0816291637001836e-05	0.000112585	5.90248	7.876980913674899e-09	2.643821986506826e-07
KREMEN2	19	0.22528	0.243976	0.00024183	0.000259466	-5.90138	7.925041164248286e-09	2.6564529428845403e-07
NBR1	21	0.107454	0.116651	6.301181885780374e-05	7.054880330935589e-05	-5.90103	7.940417163426948e-09	2.658109424944829e-07
HELLS	18	0.366556	0.360151	2.0237182768286484e-05	4.134260854752553e-05	5.89988	7.991288660326386e-09	2.6716283283702713e-07
CUL2	21	0.458112	0.454412	9.07790379163859e-06	1.315743980541292e-05	5.89639	8.148097362976429e-09	2.7204820487788273e-07
VPS13C	10	0.0438336	0.047061	6.816492733321072e-06	1.2067284983485644e-05	-5.89444	8.236489696501688e-09	2.746394960973567e-07
STYX	9	0.0540776	0.0487802	2.320905586567269e-05	1.9973986261841415e-05	5.89197	8.350197437611913e-09	2.7806703231786074e-07
XCL2	1	0.887743	0.860657	0.000279153	0.000706873	5.89163	8.366036423630828e-09	2.7823078053785295e-07
MINK1	4	0.061378	0.073792	0.000225643	0.00016741	-5.89103	8.394115863965967e-09	2.788006540215554e-07
NOXRED1	2	0.859503	0.830001	0.000411327	0.000906993	5.88803	8.5348585016353e-09	2.827379978272552e-07
MRPS28	11	0.190483	0.186757	8.417004256725256e-06	1.2017583230699293e-05	5.88805	8.534173426947368e-09	2.827379978272552e-07
SRSF3	1	0.0163817	0.0121532	2.839081894474541e-06	1.53451355812959e-05	5.88729	8.570091769953067e-09	2.8353647771370704e-07
EP400	25	0.645397	0.651958	3.930485531308017e-05	4.416651928842911e-05	-5.88404	8.725934934625951e-09	2.8831801875433995e-07
LRRCC1	13	0.0918877	0.0949711	9.954617404951884e-06	2.7008920190529934e-05	-5.8817	8.839675776351648e-09	2.9169785026238114e-07
MSL3	21	0.169649	0.282993	0.0136297	0.027339	-5.88144	8.852793087512458e-09	2.917527864222249e-07
AGBL2	13	0.305413	0.296421	5.8462584378887935e-05	7.905660214373874e-05	5.88055	8.896191477943501e-09	2.928042350137089e-07
NPVF	5	0.918136	0.904378	7.529776909253741e-05	0.000182157	5.88007	8.919836408928466e-09	2.9320365486122924e-07
SAP25	9	0.866301	0.84816	9.318979218380777e-05	0.000282086	5.87908	8.969326957463138e-09	2.944505209296049e-07
SCRN2	11	0.185663	0.189334	1.327570830396386e-05	1.8872730956559842e-05	-5.87721	9.06252630216148e-09	2.971272297909443e-07
WDR73	11	0.110536	0.113003	6.773027604312121e-06	8.474541332869337e-06	-5.87335	9.25845821207937e-09	3.027717881292965e-07
TFCP2L1	8	0.182467	0.194729	6.15676368557235e-05	0.000121559	-5.87345	9.253055718238824e-09	3.027717881292965e-07
SFRS2	21	0.0319549	0.0353065	8.650667211452209e-06	9.7482916742715e-06	-5.87153	9.352213076005239e-09	3.048589990205571e-07
FZD4	10	0.0401227	0.045308	2.0678567186348294e-05	2.1525961987435167e-05	-5.87161	9.347847141266992e-09	3.048589990205571e-07
DAP3	15	0.263518	0.259068	6.396258858528293e-06	1.9013165646954604e-05	5.87141	9.358183993486777e-09	3.048589990205571e-07
MIR1178	4	0.873268	0.851489	0.000155878	0.000388673	5.87094	9.382670121274373e-09	3.0526631077837123e-07
DUPD1	5	0.86575	0.853408	7.323685418900095e-05	0.000181053	5.86623	9.630243988035459e-09	3.129215122387797e-07
TLN1	17	0.158384	0.163212	1.7743496643688996e-05	3.701016247870506e-05	-5.8631	9.79853754746303e-09	3.1798438728868876e-07
C12orf70	6	0.784936	0.764089	0.000192418	0.000373899	5.86277	9.816602576876323e-09	3.181653316105908e-07
ZRANB2-AS1	2	0.0234293	0.0197639	1.4343766208017597e-05	1.4673151864352657e-05	5.86214	9.850836162191342e-09	3.188691883504758e-07
RIC8A	22	0.0625611	0.0656961	1.9793793445358954e-05	1.3580651196705582e-05	-5.86163	9.87840564101781e-09	3.193558168844273e-07
PRG3	2	0.912269	0.898743	6.023633391830097e-05	0.000184419	5.85949	9.996145924179066e-09	3.227526203022328e-07
ZNF416	11	0.113933	0.111322	3.906145543149459e-06	6.968389801479571e-06	5.8572	1.0123463838965123e-08	3.2644967252865385e-07
BMP10	4	0.816174	0.787616	0.000323497	0.000706375	5.85621	1.0178894433894861e-08	3.278221690309375e-07
NF2	17	0.0998298	0.103389	7.330315891664071e-06	1.605675869850075e-05	-5.85575	1.0204649754167011e-08	3.282366824335917e-07
PLK4	13	0.11513	0.108386	4.228706888507161e-05	3.6744029674329074e-05	5.85205	1.041568807746779e-08	3.346023376714905e-07
FAM209B	1	0.78535	0.753543	0.00147981	0.000892398	5.84947	1.0564693530428375e-08	3.389616721507089e-07
KRTAP4-2	4	0.921118	0.909541	7.812263555816576e-05	0.000135059	5.84861	1.0615150905362413e-08	3.397248358217431e-07
SNPH	20	0.483441	0.49438	0.000256091	6.364677551936926e-05	-5.84877	1.060587174294878e-08	3.397248358217431e-07
C1orf105	15	0.468231	0.456973	6.126146485932816e-05	0.00012174	5.84783	1.0660821773856634e-08	3.399287781054611e-07
MIR1277	2	0.697953	0.758267	0.00241052	0.00234755	-5.84762	1.0673252826327346e-08	3.399287781054611e-07
C4orf48	13	0.0374243	0.0406746	5.986635761675272e-06	1.1516469657884982e-05	-5.84779	1.0663380211209114e-08	3.399287781054611e-07
PCCA-AS1	2	0.920153	0.907243	6.125941899321881e-05	0.000194852	5.84759	1.0674897840407022e-08	3.399287781054611e-07
MOB3C	5	0.367294	0.372082	2.2776089772871943e-05	2.5754118913001256e-05	-5.84207	1.1005119302081358e-08	3.500067593264951e-07
LOC91948	2	0.886814	0.872051	0.000140267	0.000226885	5.83991	1.1136771038468568e-08	3.537521723254199e-07
RASA4P	1	0.859755	0.875309	0.000233927	0.000296749	-5.83872	1.1210290696103742e-08	3.5432029216283225e-07
FLJ35390	1	0.859755	0.875309	0.000233927	0.000296749	-5.83872	1.1210290696103742e-08	3.5432029216283225e-07
CASP1	2	0.922238	0.909592	5.307166088633061e-05	0.00013691	5.83883	1.1203697172847312e-08	3.5432029216283225e-07
RSBN1L	12	0.11119	0.11646	3.0635354910445095e-05	2.753286659247489e-05	-5.83919	1.1181136590774364e-08	3.5432029216283225e-07
TMEM179B	13	0.202705	0.208236	2.056813793907267e-05	3.579781839411148e-05	-5.83688	1.1324594778733524e-08	3.574895315839362e-07
MRRF	22	0.26577	0.26033	2.2521643056712917e-05	3.293451027150563e-05	5.83512	1.1434537337892996e-08	3.605134142114159e-07
ZNF259	9	0.184071	0.19255	6.922462687574645e-05	5.973273587055757e-05	-5.83373	1.1522647735280345e-08	3.625739686300807e-07
RHOV	11	0.303737	0.298505	3.156642627968405e-05	4.602521814356881e-05	5.83331	1.154905051880934e-08	3.625739686300807e-07
HNRNPUL1	31	0.10181	0.104566	1.9002085724470832e-05	2.0767597867078513e-05	-5.83319	1.1556822866638881e-08	3.625739686300807e-07
NHLRC3	17	0.0577149	0.0539831	1.2085161269647922e-05	1.4782250046617094e-05	5.83353	1.153512762729167e-08	3.625739686300807e-07
MESTIT1	45	0.535645	0.551384	0.000282678	0.000203717	-5.82754	1.1922246890387766e-08	3.73578400409137e-07
DNASE2	12	0.154583	0.162812	3.7227087147707976e-05	8.672561700034598e-05	-5.82507	1.2084956102839949e-08	3.7821161759195055e-07
ITPKC	15	0.112497	0.11891	5.869955600205396e-05	5.3790495964324695e-05	-5.82477	1.2104957146302035e-08	3.783727402479071e-07
RIOK3	10	0.278395	0.289021	0.00015406	0.000263596	-5.82368	1.2178018494248063e-08	3.801899768884429e-07
THOC4	15	0.0339201	0.0362564	3.7492173258265653e-06	5.4516913698461615e-06	-5.82214	1.2281323248736892e-08	3.829457891818511e-07
C9orf116	13	0.104735	0.112523	3.097122771604755e-05	0.000128874	-5.82034	1.2403431380903024e-08	3.8543978015603526e-07
LOC153684	9	0.0581944	0.0645047	1.8182057271732644e-05	5.856569502704622e-05	-5.8203	1.2406697535935189e-08	3.8543978015603526e-07
MRPS2	13	0.104735	0.112523	3.097122771604755e-05	0.000128874	-5.82034	1.2403431380903024e-08	3.8543978015603526e-07
CCDC82	22	0.208101	0.202994	1.6297812933975266e-05	2.50553706331863e-05	5.81881	1.2508224954459e-08	3.881206220643642e-07
C14orf4	14	0.300548	0.309251	5.6160976934000857e-05	0.000115214	-5.81693	1.2638066480505654e-08	3.9097051877395834e-07
MYD88	16	0.0426569	0.0460561	1.1192467865019514e-05	1.5031689101233082e-05	-5.8167	1.2654584019718523e-08	3.9097051877395834e-07
FLCN	18	0.365763	0.371346	3.790707716481163e-05	3.322688724318249e-05	-5.8166	1.2661459391109545e-08	3.9097051877395834e-07
DHX34	14	0.218111	0.221108	9.121894084510536e-06	8.379825042279477e-06	-5.81675	1.2650535887545632e-08	3.9097051877395834e-07
FAM132B	4	0.203818	0.215004	0.000117581	0.000140598	-5.81618	1.2690821306524118e-08	3.914027515541185e-07
LOC283177	4	0.746076	0.765543	0.000382288	0.000734548	-5.81567	1.2726071879047294e-08	3.920153338799635e-07
RIIAD1	4	0.0342056	0.0430142	2.166564091281899e-05	6.336155762229992e-05	-5.81508	1.2767509483922686e-08	3.9281679239484346e-07
BTBD8	11	0.277259	0.268533	6.735471890100725e-05	5.914171069729787e-05	5.81201	1.2984702737181244e-08	3.9901725238804847e-07
PPEF1-AS1	4	0.887538	0.875822	0.000221981	0.000682259	5.81155	1.3017697964802609e-08	3.9954922367873067e-07
TSEN34	14	0.0386408	0.0412041	7.35453474207274e-06	6.90629487955941e-06	-5.80942	1.3170457838824417e-08	4.0375140005301086e-07
UBL5	12	0.106627	0.108999	5.36336040838922e-06	6.1592179134443165e-06	-5.80611	1.3412007123144477e-08	4.1066211714195383e-07
SNORD75	18	0.0563639	0.0609926	3.2669976002175545e-05	4.261821308367197e-05	-5.80006	1.3864192936618096e-08	4.237552303658429e-07
DIAPH2-AS1	2	0.830942	0.819154	0.00148212	0.00336397	5.79995	1.387288958292887e-08	4.237552303658429e-07
QSOX2	10	0.155198	0.14584	8.996874157475938e-05	7.397502993181875e-05	5.79796	1.4024677769041027e-08	4.278786421153535e-07
ATP2A2	11	0.196761	0.199469	3.2794943768779882e-06	8.826183840056405e-06	-5.79394	1.4337323796523969e-08	4.3637195187150306e-07
SERAC1	18	0.18388	0.190356	3.8835386311346034e-05	4.259440134641318e-05	-5.79413	1.4322616394555718e-08	4.3637195187150306e-07
LOC100131564	2	0.0281328	0.0234524	6.992506265741351e-06	1.6582549317985086e-05	5.79286	1.4422199324147244e-08	4.384314174017315e-07
LOC100132078	2	0.862134	0.877873	0.000211462	0.000262972	-5.78965	1.4678057783988345e-08	4.456776186497057e-07
DLEU1	10	0.171296	0.178155	7.438748392666552e-05	7.157099757443474e-05	-5.78842	1.4777057607667192e-08	4.481494554230021e-07
PIGH	9	0.416818	0.407466	1.6243700440317862e-05	8.731179190692036e-05	5.78591	1.4982105261498214e-08	4.538277426119703e-07
GDPD4	4	0.905845	0.891114	7.923832154781874e-05	0.000208457	5.78388	1.514922346168788e-08	4.583449734994047e-07
CCBP2	9	0.708505	0.695535	5.485292028530807e-05	0.000141017	5.7835	1.5180690260634763e-08	4.587521760257065e-07
IGSF11-AS1	2	0.871525	0.850111	0.000317668	0.000514811	5.78152	1.5345652626581488e-08	4.631877969930846e-07
SMARCC2	3	0.0446434	0.0485887	1.5296979133608824e-05	1.9746704457764895e-05	-5.78126	1.536740632287836e-08	4.632954746453565e-07
INCENP	9	0.430932	0.420328	9.822946289391241e-05	9.505104602148603e-05	5.78023	1.5454823329306764e-08	4.6538017058403047e-07
ZBTB37	23	0.052434	0.0562464	2.10097451621907e-05	2.9214499479635107e-05	-5.77666	1.575939728277119e-08	4.739913173301016e-07
MIR3188	1	0.0183649	0.0209912	4.982238373563222e-06	8.094882879535358e-06	-5.77511	1.5893271856570167e-08	4.774541280025059e-07
PTPN4	24	0.458065	0.450931	1.973459956033218e-05	5.367798391839035e-05	5.77255	1.611668758379424e-08	4.835955432239791e-07
IFNGR1	6	0.314543	0.305522	5.056262367966146e-05	0.000100667	5.77193	1.6172008099259824e-08	4.841925745269731e-07
RPS24	11	0.216266	0.223289	2.704422436974134e-05	5.8505180433423326e-05	-5.7719	1.6174597877230782e-08	4.841925745269731e-07
DDX26B	9	0.199366	0.297077	0.0096588	0.0190363	-5.77168	1.6193798911843135e-08	4.841983888253567e-07
BAT2	44	0.258953	0.250939	6.381723789334378e-05	5.071499709965857e-05	5.76993	1.634951298276646e-08	4.87709418309105e-07
ZNF254	6	0.446271	0.436407	0.000130764	7.811692765634903e-05	5.77005	1.6338117434579298e-08	4.87709418309105e-07
CASC10	2	0.354531	0.322101	0.000838942	0.00117118	5.76755	1.65628417029953e-08	4.934951957705324e-07
STX3	16	0.0423978	0.0391889	1.222417826817699e-05	7.947560721451728e-06	5.76715	1.6599442480897768e-08	4.940079406552227e-07
C16orf10	6	0.0545164	0.0763006	5.420319468375788e-05	5.6713809978621444e-05	-5.76661	1.6648170113003386e-08	4.948799692284262e-07
TMEM11	16	0.0934733	0.0970277	1.325633380557528e-05	1.0906374998019994e-05	-5.76618	1.6687298780734906e-08	4.954649608848738e-07
ATP7B	15	0.0412896	0.0441765	4.993344319495841e-06	1.079680669312001e-05	-5.75862	1.738977732969218e-08	5.157212776180539e-07
UNC119B	9	0.686167	0.700284	0.000182401	0.000217957	-5.75754	1.749232370271542e-08	5.181592399147387e-07
FAM221B	10	0.0795421	0.0997371	0.000191328	0.000324753	-5.75589	1.765061026377028e-08	5.222407624501136e-07
LSM10	14	0.265553	0.25806	7.012640956258346e-05	6.28842092654065e-05	5.75448	1.7786890806703204e-08	5.256624632259444e-07
INTS1	8	0.0334459	0.0387422	1.0637868686789136e-05	2.398727516318344e-05	-5.75257	1.797260808180637e-08	5.305355630174013e-07
TAS2R14	3	0.901931	0.88714	0.000149107	0.000200309	5.75221	1.800800192249562e-08	5.309651029809906e-07
CBARP	2	0.0398104	0.0453923	3.0949290295289195e-05	5.0017514579766085e-05	-5.75195	1.803346939275634e-08	5.311013095727951e-07
LOC101559451	2	0.0240432	0.0265401	7.689181987697392e-06	5.7284456472071124e-06	-5.75091	1.8135565120647047e-08	5.334913642592188e-07
RCE1	14	0.10081	0.104967	1.1861693486155866e-05	1.5155776849210607e-05	-5.75036	1.8190027071452084e-08	5.344762856346503e-07
ZG16	3	0.891151	0.89935	6.883547632455695e-05	9.357695181858373e-05	-5.74704	1.8522017449941573e-08	5.429785898012216e-07
FAHD2A	9	0.181881	0.188504	4.472947536419115e-05	5.598922541654838e-05	-5.7472	1.8506181467391313e-08	5.429785898012216e-07
COX6B1	9	0.0576389	0.0527574	1.790596406674327e-05	2.5469126853854223e-05	5.74666	1.8560273206769686e-08	5.434746666005261e-07
PCNT	17	0.0360913	0.0398377	1.3269831159291865e-05	1.2770004305639797e-05	-5.74625	1.8601573952243445e-08	5.440586641026427e-07
PHF16	10	0.415126	0.471423	0.00622453	0.0128564	5.74595	1.8631983992998604e-08	5.443231562174764e-07
ZNF331	50	0.414649	0.425078	7.469273784473565e-05	0.000107811	-5.73897	1.9352747484586828e-08	5.64732236162485e-07
LOC102724450	3	0.0227746	0.0257084	7.410086560473159e-06	8.636856500391556e-06	-5.73797	1.945889999082233e-08	5.671801799384426e-07
RBM5-AS1	1	0.855697	0.826035	0.000509717	0.00091144	5.73542	1.9730534402135165e-08	5.744404158793066e-07
PECR	15	0.278946	0.272515	3.5400930273715726e-05	4.321655731046261e-05	5.7335	1.9937630301640007e-08	5.798072282354786e-07
CCR3	6	0.779183	0.760422	0.000242637	0.000354817	5.73279	2.0013865820799073e-08	5.813605835631202e-07
MAP3K5	10	0.342793	0.333319	7.512079131564036e-05	8.007904512363099e-05	5.73134	2.0172959156208163e-08	5.853145039913473e-07
PFKFB3	26	0.162035	0.155651	3.08139501835944e-05	3.9465506663327486e-05	5.73045	2.0269913165364665e-08	5.874585186435322e-07
SLC48A1	10	0.214897	0.208937	1.063164433870601e-05	2.7538067792321513e-05	5.72963	2.036028564934658e-08	5.894071328603456e-07
LINC01032	4	0.898844	0.881264	0.000131962	0.000317123	5.72844	2.0493131447025733e-08	5.925794819670609e-07
WSPAR	2	0.871602	0.884771	0.00016132	0.000216847	-5.72757	2.058994325700674e-08	5.947038599458579e-07
ZNF846	10	0.157378	0.161866	1.9479065929901666e-05	2.2339060609808385e-05	-5.72118	2.131559277917703e-08	6.149657146653849e-07
RNU6-33P	1	0.896081	0.882464	0.000195336	0.000161032	5.72015	2.1435415319085765e-08	6.17025090682158e-07
RNU6-34P	1	0.896081	0.882464	0.000195336	0.000161032	5.72015	2.1435415319085765e-08	6.17025090682158e-07
TXN2	11	0.251551	0.256682	3.293021371046849e-05	3.0539226503654185e-05	-5.71934	2.1530203293851697e-08	6.190540958361987e-07
DAK	13	0.222384	0.225284	6.444613010664345e-06	1.1722832530720484e-05	-5.71707	2.1796238421931617e-08	6.25996813752771e-07
MIR548AS	1	0.223851	0.189024	0.00138777	0.00180379	5.71295	2.2288792095209807e-08	6.394222732268804e-07
LOC731424	1	0.903905	0.916794	0.000156465	0.000169225	-5.71254	2.2337957198615565e-08	6.401118781043099e-07
S100A6	12	0.121737	0.127224	2.503895458439164e-05	5.274913664743595e-05	-5.71148	2.2466284778381114e-08	6.430658480104033e-07
KLHDC1	8	0.0654358	0.0574731	7.949490892306897e-05	6.502115448375538e-05	5.71065	2.2567493504954395e-08	6.452378193476017e-07
RSU1	12	0.190014	0.196668	4.1353365338250024e-05	4.8166227555274685e-05	-5.70923	2.2742221482478212e-08	6.477514773476165e-07
LOC407835	1	0.823876	0.84557	0.00064873	0.000546467	-5.7087	2.2807971547823828e-08	6.477514773476165e-07
MYST4	14	0.306709	0.297418	7.013449771821835e-05	0.000121434	5.70944	2.2716651265717513e-08	6.477514773476165e-07
LOC100505666	4	0.0610387	0.0524907	5.3277826125698095e-05	7.390135785947915e-05	5.70938	2.272370533351697e-08	6.477514773476165e-07
STAU1	20	0.257632	0.264476	2.5771452958017063e-05	4.267976621003707e-05	-5.70876	2.2800738704696488e-08	6.477514773476165e-07
C20orf72	21	0.029753	0.0318521	3.9670807755448556e-06	3.890695336492088e-06	-5.70879	2.2796079752362354e-08	6.477514773476165e-07
ASNSD1	16	0.20005	0.195297	1.5723876947186826e-05	2.634439279722361e-05	5.70742	2.2966663322968043e-08	6.515320135329743e-07
CEP126	3	0.615283	0.603888	6.711479832085202e-05	0.000129252	5.70529	2.323231259095411e-08	6.581112460905146e-07
SLC17A1	7	0.87032	0.856655	8.445107340845825e-05	0.00021597	5.70515	2.325025010722132e-08	6.581112460905146e-07
MYLIP	12	0.169332	0.174725	9.872190805042107e-06	2.367940942348458e-05	-5.70273	2.355679537366597e-08	6.660481266860605e-07
THAP2	26	0.0377447	0.0403257	6.836592808301086e-06	7.368978719204642e-06	-5.70175	2.368118378569985e-08	6.680821228579221e-07
ZFC3H1	26	0.0377447	0.0403257	6.836592808301086e-06	7.368978719204642e-06	-5.70175	2.368118378569985e-08	6.680821228579221e-07
EDRF1-AS1	1	0.839559	0.772495	0.00211238	0.00396405	5.70038	2.3858293617747734e-08	6.720749252143487e-07
SNHG3	25	0.0992095	0.104641	2.346222728596829e-05	3.276802721911638e-05	-5.70024	2.387547820682966e-08	6.720749252143487e-07
LOC730183	3	0.0316758	0.0270089	9.215391646447385e-06	1.7234983956499945e-05	5.69957	2.3962303232630386e-08	6.737744755532661e-07
MIR548AD	1	0.928238	0.917097	4.881054373555893e-05	0.00012575	5.69864	2.408395878680429e-08	6.764485668068791e-07
COMMD2	7	0.170355	0.167483	4.295377927927724e-06	9.898111480966896e-06	5.69655	2.4356596000663066e-08	6.833527347102331e-07
UBE2R2	4	0.189946	0.18028	0.00013902	0.000153265	5.69629	2.4390827405751203e-08	6.835603170093641e-07
SNAP25	23	0.311104	0.316111	1.4676221604225052e-05	3.080359188629342e-05	-5.69551	2.4494308265579498e-08	6.849533513343993e-07
INTS8	12	0.0444385	0.0478055	1.0230720584794518e-05	1.4871133706979217e-05	-5.69568	2.447248353076498e-08	6.849533513343993e-07
FBXL6	20	0.406729	0.397553	3.773154219122586e-05	7.373694925547207e-05	5.69494	2.456947840353266e-08	6.863020420285028e-07
NACAD	5	0.067628	0.0761623	4.43283150574639e-05	9.358736409250773e-05	-5.69448	2.4631249249882615e-08	6.866857973621465e-07
TMEM177	15	0.254998	0.262144	4.8643043106187566e-05	6.387450141763107e-05	-5.69443	2.4637127332247375e-08	6.866857973621465e-07
LOC255512	13	0.203272	0.2183	0.000167144	0.000171659	-5.69365	2.4742068832445904e-08	6.888570530126332e-07
LOC144742	2	0.925358	0.915576	6.426788981429114e-05	9.52576431325486e-05	5.69182	2.4987784094647216e-08	6.949386460820282e-07
CPA4	5	0.902266	0.891415	7.943622162065546e-05	0.000126234	5.68697	2.5651089792337755e-08	7.126079743291214e-07
KCNG3	14	0.125755	0.132789	4.235712085437873e-05	5.829486943858984e-05	-5.68247	2.6280716780476918e-08	7.29304204774128e-07
SUMO2	6	0.348209	0.352865	1.8990717914528667e-05	2.2472366016996552e-05	-5.67986	2.665433791185254e-08	7.388675280788286e-07
DGCR11	5	0.910702	0.915854	3.03633119398602e-05	3.004629704748536e-05	-5.67818	2.6896028908519185e-08	7.447568874397025e-07
SURF2	9	0.350708	0.342248	5.675014159088646e-05	7.607532405816468e-05	5.67788	2.6939690318549013e-08	7.45155929277998e-07
MIR484	9	0.0515273	0.0553375	1.3446471823455385e-05	1.5962167664527746e-05	-5.67587	2.7232729097387176e-08	7.520442963202222e-07
VAC14	12	0.0993982	0.101799	4.666954908525881e-06	7.4906870647255945e-06	-5.67577	2.724776783134701e-08	7.520442963202222e-07
TYW1	4	0.0459544	0.0493759	1.0514113783732143e-05	1.690998097486016e-05	-5.67176	2.784361062907196e-08	7.651736577946152e-07
LOC441455	1	0.837595	0.861076	0.000418088	0.000713336	-5.67182	2.7833863585667236e-08	7.651736577946152e-07
CBR4	14	0.0410377	0.0443938	8.381079444408353e-06	1.5320510015423895e-05	-5.67222	2.7774190786836674e-08	7.651736577946152e-07
SBDS	4	0.0459544	0.0493759	1.0514113783732143e-05	1.690998097486016e-05	-5.67176	2.784361062907196e-08	7.651736577946152e-07
TTC9	12	0.09125	0.0986574	4.684137510058501e-05	7.319096435753257e-05	-5.6711	2.7942504939858598e-08	7.670639152401915e-07
ZNF599	13	0.299761	0.294911	2.3179703199034798e-05	3.6691693194395546e-05	5.66993	2.8118879972547288e-08	7.702456637641314e-07
DDX42	19	0.276551	0.27298	1.0251096871772432e-05	1.8419550212146058e-05	5.67008	2.809655943563877e-08	7.702456637641314e-07
RPS10	15	0.0469491	0.0431394	1.533685374299097e-05	1.3003564405501935e-05	5.6694	2.8198909630325077e-08	7.716081877900445e-07
MIR191	17	0.042443	0.0389465	3.674926316326439e-06	9.563155444377715e-06	5.66891	2.8273868421046757e-08	7.728291824315087e-07
AFTPH	19	0.303952	0.296946	3.317573546986212e-05	5.352949831000366e-05	5.66688	2.8584120152239222e-08	7.8047209097352e-07
LMNTD1	6	0.750865	0.722581	0.000408928	0.000907346	5.66554	2.8790858760093847e-08	7.852752964811465e-07
LOC101928530	1	0.0186488	0.0208195	4.756141451591586e-06	5.260315698308565e-06	-5.66438	2.8971279256159487e-08	7.893511647600673e-07
KIAA0831	7	0.0968377	0.104754	6.012559907160687e-05	7.60418089747203e-05	-5.6615	2.9423622293488735e-08	8.008192071865658e-07
CXXC1P1	2	0.860899	0.775819	0.00508803	0.00873092	5.6612	2.9470734410446832e-08	8.012454206041975e-07
ZNF517	11	0.409887	0.393721	0.000100372	0.000284721	5.6566	3.020934259645133e-08	8.204509623076734e-07
C19orf6	5	0.0373208	0.0328564	1.897265546320095e-05	1.5322826917882333e-05	5.6556	3.037152838801738e-08	8.231007294518541e-07
RASGRP2	19	0.0698454	0.0744152	2.22180155166686e-05	2.5979860088978523e-05	-5.65565	3.03641472476778e-08	8.231007294518541e-07
DNA2	11	0.168115	0.177352	7.969388957124333e-05	8.92502846396598e-05	-5.6533	3.0749183210673156e-08	8.324499918086064e-07
LOC101928461	3	0.925197	0.91271	7.250186918113015e-05	0.000160226	5.65269	3.0851422648943035e-08	8.343312016792185e-07
UBE2V1	18	0.239093	0.244993	4.171135438152232e-05	3.807206297775794e-05	-5.65216	3.0938443747063016e-08	8.35797300590064e-07
ATP5L	14	0.139267	0.133795	2.0657744053522725e-05	2.8854803537517495e-05	5.65141	3.106447704349721e-08	8.383130854693765e-07
GRID2	11	0.158257	0.146359	0.000110311	0.000161247	5.64518	3.211986451196794e-08	8.658767708385008e-07
MIR3115	2	0.89987	0.878463	0.000135476	0.000491306	5.6444	3.2255223148942176e-08	8.686065641853085e-07
LOC729082	8	0.145664	0.142205	9.684483065057514e-06	1.5340979659246776e-05	5.64279	3.2534160472011807e-08	8.751929651789871e-07
FAM98C	8	0.22405	0.215432	0.000117564	0.00013486	5.642	3.267355635526502e-08	8.780156626058824e-07
KCNJ11	22	0.469236	0.476016	4.2520068887676263e-05	6.369958265085594e-05	-5.6404	3.295501196110227e-08	8.846458690295895e-07
MALSU1	5	0.891377	0.877853	0.00010332	0.000199061	5.63677	3.3603193479969696e-08	9.010961620023452e-07
LGALSL	1	0.922964	0.912743	7.421395916232152e-05	0.000139087	5.63366	3.416699870499665e-08	9.152516214613981e-07
LOC101928446	4	0.796874	0.828645	0.00063938	0.00119546	-5.63313	3.426424969812506e-08	9.168926061551848e-07
RPUSD3	9	0.113035	0.117642	2.0606127815485168e-05	2.2151544067330398e-05	-5.63198	3.447546704413889e-08	9.197277756970277e-07
KIAA1731	13	0.180995	0.178009	2.9880881575743323e-06	8.382579912392174e-06	5.63222	3.4431906595331525e-08	9.197277756970277e-07
EMD	9	0.136279	0.286892	0.0237052	0.0483371	-5.63197	3.4478509353902316e-08	9.197277756970277e-07
LOC101927606	2	0.902009	0.886629	0.000163031	0.000295265	5.63173	3.452305888680054e-08	9.199528505661545e-07
OR7E37P	2	0.873159	0.85441	0.000249485	0.000433095	5.62768	3.5279788349830974e-08	9.39135431778416e-07
OTUD6B	13	0.0802201	0.0745646	4.654437845678401e-05	4.936134876265796e-05	5.62746	3.53214191240952e-08	9.392621630337424e-07
BCL10	12	0.435331	0.425653	7.036749753805273e-05	0.000114123	5.62583	3.5630174157765853e-08	9.464845533567102e-07
STRN	6	0.046782	0.0415327	4.387096275088457e-05	2.1078546275434254e-05	5.62485	3.5816867599531697e-08	9.504528146854896e-07
SLC25A33	7	0.139661	0.145816	1.2024711870941574e-05	3.131585456882976e-05	-5.62405	3.5971835914163845e-08	9.535718209295775e-07
TLE3	37	0.209143	0.212838	1.083281322694383e-05	1.550960358369404e-05	-5.62259	3.625226916376247e-08	9.600068159530653e-07
UBB	9	0.062124	0.0667548	1.6993087848012327e-05	2.2117850583537708e-05	-5.62184	3.639983603080235e-08	9.629136270869055e-07
DDX41	13	0.161117	0.165732	2.7154432212076253e-05	2.516217244218847e-05	-5.6204	3.668056629007714e-08	9.69333429709248e-07
UBXN4	11	0.393728	0.383058	7.600961054959032e-05	0.000114388	5.61946	3.6864692115499296e-08	9.724180940456947e-07
CYP2G1P	1	0.89617	0.872302	0.000305063	0.000517228	5.61938	3.6881658179438116e-08	9.724180940456947e-07
KCTD15	12	0.187497	0.181961	9.62738952982584e-06	3.269603100853649e-05	5.61922	3.691180753453137e-08	9.724180940456947e-07
ISY1-RAB43	12	0.392763	0.409165	0.000243256	0.000223123	-5.61598	3.755760622970535e-08	9.88409110229074e-07
DENND2A	6	0.858058	0.841427	0.000155443	0.000270687	5.61046	3.868150220867317e-08	1.0169362938761084e-06
CSAD	27	0.375582	0.380452	2.882480674212597e-05	4.581847438616921e-05	-5.60978	3.882221528018545e-08	1.019583437384252e-06
SCML2	13	0.159321	0.256534	0.00872942	0.0183045	-5.60907	3.8970479482918446e-08	1.0224232387511301e-06
GMNN	13	0.349457	0.338026	0.000242696	0.000249422	5.60754	3.9288827725895685e-08	1.029714903618511e-06
TOMM6	15	0.115974	0.110014	3.2632278389770724e-05	3.4124148790380076e-05	5.60729	3.9342761861501485e-08	1.0300687136914186e-06
MRPL35	7	0.175018	0.182915	3.084100045154064e-05	6.0024249758123464e-05	-5.60645	3.951944733504338e-08	1.033632362279497e-06
OTUD6B-AS1	4	0.0752047	0.0643482	0.000147439	0.000109949	5.60499	3.982719075863744e-08	1.0406130098218347e-06
UBOX5	20	0.328435	0.322856	2.5544633117420545e-05	3.968438135459922e-05	5.60339	4.016889496612013e-08	1.0484657779322852e-06
MMP15	15	0.127478	0.13439	3.2949285249159084e-05	5.61217578868043e-05	-5.60018	4.0863540294565726e-08	1.0655053111607593e-06
KRT1	6	0.649852	0.633062	7.918231312607001e-05	0.000280998	5.59932	4.1051445989287433e-08	1.0693104157230035e-06
MAGI3	14	0.0479586	0.0524819	3.306820560927574e-05	2.5558046195782783e-05	-5.59871	4.118325796243671e-08	1.0716481068366448e-06
LOC101927285	2	0.883601	0.862953	0.000185762	0.000565433	5.59799	4.134296191401678e-08	1.0747060762852833e-06
HCG2040054	3	0.853827	0.86522	7.909893110113091e-05	0.000175816	-5.59776	4.139443962816303e-08	1.0749473491615222e-06
C10orf75	5	0.0468346	0.0421868	1.5870509288830372e-05	1.955952165033154e-05	5.59294	4.2469742675301556e-08	1.1017481615614125e-06
ERICH5	2	0.289881	0.257658	0.00115549	0.000859953	5.58528	4.423754907189951e-08	1.1452759782587806e-06
C5orf45	12	0.174439	0.178455	1.4772802619053566e-05	1.941059078006265e-05	-5.58529	4.4234964545166353e-08	1.1452759782587806e-06
YWHAQ	13	0.328486	0.335332	3.098399129865183e-05	4.2280380508752994e-05	-5.58378	4.459214042152207e-08	1.1532840378053552e-06
KIAA1712	22	0.12391	0.120588	5.456897291719229e-06	1.2141318898959473e-05	5.58245	4.491012709933011e-08	1.1603301093868503e-06
SUPT5H	14	0.0899802	0.0913837	2.0752475838992415e-06	2.6386696037015184e-06	-5.58097	4.5263649818502586e-08	1.1682791075241675e-06
TDRD6	20	0.910756	0.900862	5.89623835470037e-05	0.000104775	5.58072	4.532434952426208e-08	1.1686617450714336e-06
NF1	27	0.467028	0.459688	4.697982243398263e-05	7.507294333867335e-05	5.57971	4.556934384436677e-08	1.1737907324926627e-06
TNIK	10	0.306897	0.303084	9.244522480276322e-06	1.9130322060702886e-05	5.57942	4.563955844904629e-08	1.174411870191368e-06
EML6	11	0.0573622	0.0525659	1.673562985856205e-05	3.322277326666069e-05	5.57778	4.603866946781076e-08	1.1834864830398376e-06
RSRC2	19	0.233569	0.241145	5.2545405722856976e-05	5.684026541812901e-05	-5.57462	4.681784345203633e-08	1.2010638291839063e-06
DICER1	32	0.446172	0.441835	1.7801917603416463e-05	3.371952758030058e-05	5.57479	4.6776577848995956e-08	1.2010638291839063e-06
MIR1283-2	2	0.853649	0.823182	0.000300033	0.00105033	5.57444	4.686388405137597e-08	1.2010638291839063e-06
BEST4	7	0.827923	0.837073	0.000170746	0.000184398	-5.57182	4.7518617380622755e-08	1.2166198771571504e-06
C6orf225	16	0.10532	0.101946	1.6274657181737367e-05	1.1136644045521114e-05	5.57118	4.768129677538627e-08	1.219559272442736e-06
SPSB2	12	0.0462499	0.0519392	3.061424826653752e-05	3.434440374736289e-05	-5.57068	4.780842742729842e-08	1.2215844420365367e-06
C6orf106	10	0.179074	0.172259	5.6637206198966505e-05	7.64640957950742e-05	5.56933	4.81532921989326e-08	1.2291634456591262e-06
C20orf12	11	0.0547888	0.0579109	1.0393109374146637e-05	1.0950174741207817e-05	-5.56669	4.8833122190011715e-08	1.2452690568473958e-06
USO1	12	0.0491299	0.0429692	3.910914356233782e-05	2.6203830916853924e-05	5.56596	4.902227423908469e-08	1.2488424362406825e-06
ARL6IP1	12	0.0538792	0.0593557	2.8077373461787055e-05	2.4259439883009398e-05	-5.56575	4.907650535979909e-08	1.24897499904184e-06
DSCAS	5	0.475525	0.48922	0.000267146	0.000219148	-5.56531	4.919200289076996e-08	1.2494180195836138e-06
C14orf148	4	0.938451	0.933126	2.364312173747213e-05	2.6376151421657554e-05	5.56534	4.918217643882427e-08	1.2494180195836138e-06
MIR9-1	9	0.0841631	0.0987628	7.022359516592804e-05	0.000185444	-5.56498	4.927744235075578e-08	1.250341477973609e-06
H3F3C	3	0.94672	0.941105	3.357595690886649e-05	5.132480346307384e-05	5.56324	4.9734492242084986e-08	1.2606827759871791e-06
ZFP62	18	0.336968	0.339861	6.7503498743646535e-06	1.1377085539231381e-05	-5.56299	4.9799586096690065e-08	1.2610779878858643e-06
SNORD85	6	0.874779	0.881168	6.647528539982743e-05	6.867122374470185e-05	-5.56203	5.005330031681175e-08	1.2659580247159716e-06
KLRB1	1	0.742435	0.685458	0.00190284	0.00382786	5.56189	5.009168553145041e-08	1.2659580247159716e-06
C13orf23	15	0.0591407	0.0555239	1.4003104357470813e-05	1.823473300227701e-05	5.55894	5.0879908132688254e-08	1.2846042216850677e-06
SYNRG	16	0.077062	0.0726872	9.299030906054514e-06	3.437310473300194e-05	5.55763	5.123633923695152e-08	1.2923225168924157e-06
IFT57	9	0.126904	0.117665	0.000117206	8.689806188689903e-05	5.55508	5.193202952462249e-08	1.3085741366367537e-06
LINC01058	3	0.0453049	0.0515005	2.6782240893547763e-05	6.010582031570086e-05	-5.55301	5.250563601739517e-08	1.3217204323548835e-06
ARPIN	5	0.536239	0.544138	4.158976911853805e-05	8.014884238558077e-05	-5.55004	5.333727650882044e-08	1.3413298312558741e-06
TXNDC8	1	0.931181	0.919472	5.640011138223439e-05	0.000147805	5.54854	5.3763744571226045e-08	1.3507212948244413e-06
METT11D1	10	0.289119	0.292666	1.329176110038194e-05	1.5140403563433789e-05	-5.54749	5.4063368443496476e-08	1.3569106513281504e-06
KIAA0947	9	0.0646644	0.0718667	2.4630081098830945e-05	4.9134529568943026e-05	-5.54623	5.4423001509082035e-08	1.3645924837045914e-06
MST1P2	1	0.0236008	0.0187534	5.3114592897603e-06	2.5002736543252684e-05	5.54408	5.504607955388008e-08	1.378858285776888e-06
SFRS16	7	0.681379	0.672837	3.6902285766605346e-05	7.367562103144456e-05	5.54367	5.516687455016422e-08	1.3805266494748854e-06
LINC00332	3	0.86942	0.853763	0.000131862	0.000302803	5.54233	5.555826843957111e-08	1.387594988723602e-06
SLC9B2	4	0.446867	0.430509	0.000204036	0.000312571	5.54241	5.553592271056237e-08	1.387594988723602e-06
TERF2	13	0.308185	0.311259	6.199684221958495e-06	1.4204619456044385e-05	-5.54193	5.5677786722019575e-08	1.3892180379465708e-06
SAP30BP	15	0.210934	0.207305	1.5418026042532287e-05	2.4935436105252406e-05	5.54128	5.586689927136718e-08	1.392572660409079e-06
MAGEB16	5	0.887467	0.871793	0.000111011	0.000294417	5.54015	5.620258738315602e-08	1.3995707855189634e-06
TOMM22	7	0.292686	0.284389	1.800102345948066e-05	7.069845530512899e-05	5.53351	5.8208889511299557e-08	1.4481166604495666e-06
RRP8	18	0.0456941	0.0417078	2.3219304035535527e-05	1.4221099425332869e-05	5.53138	5.8869307011332604e-08	1.4631176547450713e-06
TOX4	21	0.120054	0.121588	2.8894607829818538e-06	2.6016916398242883e-06	-5.53076	5.906098979244603e-08	1.4650230914922712e-06
RAB2B	21	0.120054	0.121588	2.8894607829818538e-06	2.6016916398242883e-06	-5.53076	5.906098979244603e-08	1.4650230914922712e-06
XRCC5	8	0.372361	0.366266	3.231673120660061e-05	3.2664611849843974e-05	5.53035	5.919036841863832e-08	1.4668041201019563e-06
RNF11	9	0.202317	0.184071	0.000190486	0.000304329	5.52878	5.968099489707213e-08	1.4772347991275807e-06
FTCDNL1	1	0.935064	0.925906	4.4335216379840235e-05	0.000101009	5.52864	5.972725586266567e-08	1.4772347991275807e-06
KIAA0100	15	0.322918	0.327641	2.423099193901809e-05	4.8225261791463494e-05	-5.52412	6.116813584276031e-08	1.5086055742096692e-06
ZNF791	15	0.102189	0.104675	3.3928866378612426e-06	6.884845920465309e-06	-5.5241	6.117328981976794e-08	1.5086055742096692e-06
ZNF490	15	0.102189	0.104675	3.3928866378612426e-06	6.884845920465309e-06	-5.5241	6.117328981976794e-08	1.5086055742096692e-06
CDHR5	6	0.647207	0.627833	9.715321319683845e-05	0.000419106	5.52372	6.129625063796349e-08	1.5087312647112904e-06
OR13C3	9	0.881046	0.863056	0.000186262	0.000338276	5.52372	6.129683450348127e-08	1.5087312647112904e-06
DDX52	15	0.346863	0.342283	3.0002439396882447e-05	3.227478596283696e-05	5.52325	6.145037162837532e-08	1.511050402734422e-06
TMEM167B	11	0.188403	0.201576	0.000130293	0.000178712	-5.523	6.152959300828745e-08	1.5115394232267336e-06
ZNF32-AS1	1	0.896717	0.905553	0.000160159	0.000129423	-5.52259	6.166374466037688e-08	1.5133756216022167e-06
TSC22D1-AS1	3	0.122788	0.106557	0.000118163	0.000441512	5.52167	6.196229885560281e-08	1.5177784262946938e-06
MMP23A	8	0.184106	0.203032	0.000272674	0.000399362	-5.52185	6.190361951947928e-08	1.5177784262946938e-06
SNORA37	5	0.353833	0.365731	0.000137428	0.000229799	-5.52019	6.244973234249231e-08	1.5282487333573404e-06
NCL	23	0.458113	0.450688	5.0379105656872845e-05	6.53820450964936e-05	5.5148	6.424757496541244e-08	1.5707360578156257e-06
DLGAP1-AS3	5	0.756743	0.747503	3.547033282947884e-05	9.811740849462388e-05	5.51441	6.438108647506888e-08	1.572491062274573e-06
FOXI1	11	0.680573	0.667647	0.000118216	0.000170737	5.51373	6.461269557476997e-08	1.576636417401595e-06
RIPK1	7	0.764911	0.752478	0.000140438	0.000192432	5.50927	6.614629299852818e-08	1.6125136977392396e-06
COX7B2	20	0.822208	0.80717	7.94846312145758e-05	0.000260579	5.5056	6.743507690926941e-08	1.642360023196595e-06
ADSL	10	0.0391423	0.0366624	5.32487270158888e-06	7.740249218269557e-06	5.50408	6.79771383540641e-08	1.6535689736609937e-06
RGMB-AS1	3	0.0423377	0.0494276	2.207745785920083e-05	4.555412877673786e-05	-5.50395	6.802513383304107e-08	1.6535689736609937e-06
EQTN	2	0.910875	0.89801	0.000107867	0.000166465	5.50377	6.809010479170122e-08	1.6535704667002751e-06
PLEKHG6	24	0.494068	0.502755	5.396116505670678e-05	8.667904597117098e-05	-5.49838	7.004620188123162e-08	1.6994542789755955e-06
AAAS	9	0.182205	0.174422	5.568925509761185e-05	8.493374278855649e-05	5.49773	7.028653122772064e-08	1.7006762314607111e-06
MIR4514	2	0.794059	0.761725	0.00082544	0.00154627	5.49798	7.019272751523505e-08	1.7006762314607111e-06
DKFZp779M0652	6	0.379802	0.369719	6.131985748756167e-05	0.000115923	5.4977	7.029684285488238e-08	1.7006762314607111e-06
HSPA1L	28	0.149885	0.153962	1.5585276219700145e-05	1.518770379001877e-05	-5.49599	7.0931848603913e-08	1.714410667158144e-06
DMBT1	5	0.308873	0.284486	0.000590225	0.000640132	5.49319	7.198087680321984e-08	1.7381164327602136e-06
FASTKD5	19	0.297475	0.291812	2.845709474346596e-05	4.2963882243228677e-05	5.49137	7.267194599911433e-08	1.7523930443776898e-06
DIAPH3-AS2	4	0.876605	0.88672	9.885747770183957e-05	0.000112784	-5.49127	7.270969373531768e-08	1.7523930443776898e-06
C9orf89	11	0.0899571	0.100166	0.00012334	0.000113739	-5.48895	7.360368541938221e-08	1.7722626522294534e-06
CD163	3	0.516427	0.49366	0.000687306	0.000541945	5.4882	7.389369854760945e-08	1.7763509003344732e-06
TPMT	12	0.130639	0.125955	9.076888406400714e-06	2.0644824592210866e-05	5.48815	7.391293245748936e-08	1.7763509003344732e-06
KCND3	33	0.388078	0.396332	7.016331418457262e-05	9.31695037085825e-05	-5.4872	7.428269114177303e-08	1.7818752889234164e-06
MFSD2B	12	0.226742	0.235933	7.558248536294551e-05	0.000104628	-5.48731	7.423726207108855e-08	1.7818752889234164e-06
LOC100329109	1	0.885335	0.862529	0.000234154	0.000539577	5.48407	7.551063556003234e-08	1.8096269434542087e-06
SLC3A2	39	0.0961773	0.0983324	4.163173682478765e-06	8.234924580512677e-06	-5.4832	7.585627683086998e-08	1.8162017408518916e-06
LINC00359	1	0.834081	0.857549	0.000565687	0.000938354	-5.48296	7.594940888851897e-08	1.816724123413165e-06
PRIMPOL	3	0.0287447	0.0257818	8.24321257736629e-06	7.777868208292159e-06	5.47868	7.767351675186353e-08	1.8562221756601533e-06
LINC00337	3	0.0269933	0.031744	1.6272614845504302e-05	2.4071115275765184e-05	-5.47774	7.805626976955253e-08	1.8636208738325684e-06
SEMA6C	12	0.275635	0.268817	2.5534157603958123e-05	6.595713903987867e-05	5.47728	7.824591259964726e-08	1.8663994601835336e-06
FCN3	5	0.909634	0.915962	5.022690500803395e-05	6.063572298566323e-05	-5.47659	7.853106963759749e-08	1.871449016854814e-06
RDH11	10	0.395209	0.386494	2.5435587545120903e-05	8.321559882784324e-05	5.4761	7.873022389069251e-08	1.8744415454349455e-06
IGF2BP3	11	0.108251	0.102143	5.23708150361227e-05	9.133581783613636e-05	5.47565	7.891675212770849e-08	1.8771281610208906e-06
FANK1	6	0.469481	0.483538	0.000365821	0.000350032	-5.47445	7.941610131521039e-08	1.8872436389971871e-06
RASA1	22	0.104929	0.0998655	1.6514590744120516e-05	2.9180794052327805e-05	5.4724	8.027126754831164e-08	1.9057880156507355e-06
TOPBP1	15	0.0717491	0.0657419	2.2163309203678633e-05	4.5332867277671506e-05	5.46789	8.2189669051552e-08	1.949517522428573e-06
ZNF431	3	0.791091	0.761538	0.000551433	0.000984311	5.46723	8.247225847132894e-08	1.9544007298205626e-06
MIR6509	2	0.697655	0.681377	0.000244745	0.000491743	5.46574	8.311944559376324e-08	1.967906948421114e-06
ILK	21	0.172986	0.169454	1.556235175099524e-05	1.1167565732860637e-05	5.46506	8.341674339362421e-08	1.973111920104528e-06
POLRMT	12	0.0674567	0.0743197	4.269095640594533e-05	5.281097071012049e-05	-5.4634	8.414249097633477e-08	1.9884322426921413e-06
TTTY12	1	0.767039	0.578117	0.0361628	0.062795	5.46115	8.513717843395491e-08	2.0100737911075083e-06
ARHGEF37	3	0.891008	0.902336	0.000133019	0.000168326	-5.46014	8.55872971549478e-08	2.0185049467231414e-06
ARHGEF1	20	0.18906	0.195652	7.300597548207063e-06	8.572500130511691e-05	-5.46	8.565275161561201e-08	2.0185049467231414e-06
MTCL1	4	0.83113	0.808985	0.000248518	0.000695187	5.45976	8.57597433656716e-08	2.019158467874754e-06
SHPRH	15	0.254509	0.248905	2.244654565118966e-05	4.751437320748044e-05	5.45713	8.694359222254515e-08	2.0451412851979112e-06
CNOT7	15	0.0376057	0.0402239	6.782337393099354e-06	1.0561949117302097e-05	-5.45427	8.825555652777601e-08	2.0721753940507777e-06
VPS37A	15	0.0376057	0.0402239	6.782337393099354e-06	1.0561949117302097e-05	-5.45427	8.825555652777601e-08	2.0721753940507777e-06
CHCHD3	11	0.269031	0.264686	8.8387587063738e-06	2.6720069253755296e-05	5.45153	8.952478286745132e-08	2.099008058093042e-06
ANKRD61	3	0.87758	0.857146	0.000237444	0.000552484	5.45127	8.964556495408162e-08	2.099008058093042e-06
KRTAP4-3	3	0.86481	0.845038	0.00017526	0.000488774	5.4513	8.963055353749583e-08	2.099008058093042e-06
DISC2	4	0.87997	0.859145	0.000201024	0.000505168	5.45043	9.004008916930129e-08	2.1063097076106064e-06
SSC4D	2	0.474422	0.467029	2.4288516945934134e-05	5.319058327804172e-05	5.44985	9.031499700807543e-08	2.110802338330937e-06
IWS1	13	0.0979559	0.101193	3.898793196309608e-06	1.9894934039479258e-05	-5.44877	9.082325944770949e-08	2.120735595261594e-06
ZNF215	18	0.348228	0.339203	5.514351687731116e-05	0.000114113	5.4476	9.138005645104858e-08	2.1317829103392516e-06
ARL13A	3	0.85345	0.833872	0.000328169	0.00081208	5.44574	9.227176997894254e-08	2.1506160477708704e-06
LLPH	16	0.0830913	0.0883834	2.4952759983680677e-05	0.000258623	-5.44411	9.305869141515834e-08	2.166974555576927e-06
MICU2	1	0.902677	0.913789	0.000185694	0.00011188	-5.44358	9.331850276079194e-08	2.170649102946079e-06
HOXA10	24	0.397312	0.386454	8.434396524986542e-05	0.00014965	5.44343	9.338690546924054e-08	2.170649102946079e-06
WAC	22	0.0807729	0.0766434	1.1292235004687532e-05	1.6786746608727413e-05	5.44115	9.450697695345505e-08	2.1922862052474835e-06
LOC100630923	4	0.692836	0.685318	3.857956180771655e-05	5.1286731751450425e-05	5.44111	9.452481297825622e-08	2.1922862052474835e-06
UBE2B	14	0.224622	0.229807	2.5205535091816247e-05	3.7405559456791405e-05	-5.44101	9.457595837358135e-08	2.1922862052474835e-06
TTC21A	23	0.300473	0.304592	1.5928998590232572e-05	2.8679548735095385e-05	-5.43939	9.537491484513286e-08	2.208796323345236e-06
GYS2	2	0.90075	0.886293	0.000134304	0.000228847	5.43908	9.553268781013463e-08	2.2104407102299543e-06
FAM32A	9	0.0432233	0.0461284	5.121436538047949e-06	1.480465760965752e-05	-5.43807	9.603222622596387e-08	2.2199827251419507e-06
TMEM147-AS1	1	0.874112	0.890976	0.000254834	0.000271754	-5.43588	9.713386167559374e-08	2.243413532353355e-06
SMIM18	4	0.922963	0.916322	4.084556369247238e-05	4.960781434286319e-05	5.43472	9.772644690071336e-08	2.255055466300428e-06
MIR6890	2	0.932458	0.938139	5.4339633076090875e-05	3.752905186735531e-05	-5.43433	9.792379591815299e-08	2.2555232378073666e-06
SCGB2B3P	1	0.935903	0.926829	5.950570270480126e-05	0.000621674	5.43444	9.786600364292224e-08	2.2555232378073666e-06
RAB12	6	0.31239	0.331751	0.000340702	0.000430218	-5.43349	9.835009710892188e-08	2.2632960468381076e-06
RNF103	17	0.209881	0.207	7.633626199671126e-06	1.0173925380237667e-05	5.43326	9.84685332300781e-08	2.263976429635595e-06
NLGN4Y-AS1	1	0.778787	0.587259	0.0349	0.0665045	5.43278	9.871824774929722e-08	2.267671200553063e-06
FXYD5	15	0.0878151	0.0922621	2.3940044936150102e-05	2.1507496930662027e-05	-5.4325	9.886226184215953e-08	2.2689334418279405e-06
COPS2	16	0.0526188	0.0556644	1.4442227635879373e-05	1.0297629746596612e-05	-5.43194	9.914877248362035e-08	2.2734608272009258e-06
TMEM51-AS1	2	0.435651	0.446596	0.000224319	0.000196035	-5.43139	9.943220370037541e-08	2.2779095227221797e-06
SBF1	7	0.224341	0.232058	0.000151988	0.000108025	-5.431	9.963463376573855e-08	2.2804962220864237e-06
CDK8	10	0.0338163	0.0363271	3.72799514564524e-06	1.0462270289741361e-05	-5.42993	1.0019405453404067e-07	2.2893547584137756e-06
HIST1H2BM	4	0.324707	0.341796	0.000273135	0.000427169	-5.42991	1.0020139570682472e-07	2.2893547584137756e-06
CAPN10	8	0.0641617	0.0734063	6.667609316780607e-05	8.032538569758594e-05	-5.42838	1.010011428403599e-07	2.3055592418083945e-06
TMEM57	14	0.0968504	0.0937743	1.0914507653555363e-05	8.601864554668751e-06	5.42611	1.022010354290359e-07	2.3308606782047354e-06
MIR6895	2	0.919381	0.931772	0.000228701	0.000136087	-5.42512	1.0273212161685391e-07	2.3408772792391354e-06
HIST1H2BL	7	0.114426	0.121735	0.000150787	0.000162936	-5.42478	1.0291090724366599e-07	2.3428555514141117e-06
SLC25A10	6	0.203802	0.184649	0.000346665	0.000659289	5.42456	1.0303177826439671e-07	2.343512992219202e-06
LOC101927478	3	0.318073	0.323633	3.423360517468434e-05	3.341532994942036e-05	-5.42435	1.031435086052138e-07	2.3439615358767365e-06
BMP6	8	0.0650397	0.0599266	2.7596016285276904e-05	5.533074957568196e-05	5.42332	1.0369397469797816e-07	2.3543707713288714e-06
AARS2	13	0.392316	0.397633	3.5445125527764626e-05	3.9222654456919896e-05	-5.41801	1.0659379463897328e-07	2.4180560270951417e-06
GPR109A	1	0.903129	0.891041	0.000164044	0.000206071	5.41624	1.075799432702144e-07	2.438255386840491e-06
LVCAT5	1	0.847775	0.867344	0.000918163	0.000560375	-5.4149	1.0833122118223418e-07	2.4531003196599253e-06
CHST10	16	0.307667	0.299875	3.010664151735913e-05	7.50692233955471e-05	5.41279	1.0952215900111534e-07	2.477865897471948e-06
PDCD2	10	0.16701	0.160619	4.4127150173700196e-05	6.297454252402139e-05	5.41245	1.0971827422305799e-07	2.4801002979879347e-06
HMOX1	10	0.545708	0.549863	1.4616060688042028e-05	2.7495415245976446e-05	-5.40966	1.1131765942766099e-07	2.514022494609631e-06
IL13RA1	8	0.14656	0.255721	0.00792709	0.0221005	-5.40902	1.1168794943626416e-07	2.517920806981265e-06
APOBEC3C	3	0.053163	0.0475214	2.8408706204644472e-05	2.850516705508547e-05	5.40916	1.1160569141840098e-07	2.517920806981265e-06
ZNF598	13	0.0372486	0.0407783	1.5964084136704638e-05	2.1771072037038913e-05	-5.40865	1.1190053094800676e-07	2.5204827815211954e-06
OR1J1	2	0.910795	0.898971	8.010483168817892e-05	0.000183874	5.40796	1.1230388780200479e-07	2.5273335174523603e-06
KLHL17	11	0.464965	0.457157	3.477530605509672e-05	7.622353641856567e-05	5.4076	1.1251235989084182e-07	2.5297902632119995e-06
TPD52	16	0.68991	0.674829	8.864095731034371e-05	0.000257808	5.40721	1.1274403668160185e-07	2.531182790965953e-06
PNLIP	5	0.883472	0.870395	9.548217682976866e-05	0.000220188	5.40716	1.1277301149151548e-07	2.531182790965953e-06
OR10G4	4	0.901686	0.888446	0.000142143	0.000247802	5.40608	1.1340704212862469e-07	2.5431728857629525e-06
RPL32P3	11	0.329086	0.335246	2.9710442240347538e-05	6.275115330101603e-05	-5.40565	1.1365457958422474e-07	2.546482335011544e-06
PHF13	13	0.228099	0.235821	3.748569000436649e-05	7.571256316722131e-05	-5.40545	1.137780687352828e-07	2.547009051872873e-06
INO80D	25	0.22811	0.222195	3.884166113201435e-05	3.9896888496865774e-05	5.40521	1.1391512509285241e-07	2.547838289499926e-06
NDUFS6	15	0.05308	0.0461389	6.387231713654267e-05	5.726477252716158e-05	5.40369	1.1481776759504642e-07	2.5657742363893046e-06
PLCB3	4	0.120584	0.109765	0.00030521	0.000233023	5.40259	1.1547632621804538e-07	2.578229106402021e-06
MIR222	5	0.791485	0.786828	0.000580547	0.00142345	5.4022	1.1570700690174877e-07	2.5811173387233362e-06
C14orf49	5	0.78709	0.77114	0.000140668	0.000312317	5.40104	1.1640661083117284e-07	2.594451803083227e-06
GPD1L	10	0.283499	0.287749	2.2694747187195244e-05	2.0055616956579026e-05	-5.40046	1.1675480621850455e-07	2.5965282124038123e-06
LINC00661	2	0.911758	0.89799	0.00011829	0.000202747	5.40038	1.1680554784748847e-07	2.5965282124038123e-06
PISRT1	2	0.902164	0.911055	0.000124113	0.000114975	-5.40051	1.1672516558719352e-07	2.5965282124038123e-06
HARS2	27	0.401558	0.396254	1.569733366249678e-05	3.9269417503116815e-05	5.39817	1.1815018531451461e-07	2.6241290068764254e-06
GIMAP2	5	0.190446	0.181997	9.343064811008953e-05	0.000100424	5.397	1.1886633161968374e-07	2.637735015689411e-06
HLTF-AS1	4	0.0644661	0.0562925	0.000274856	4.263654841384668e-05	5.39676	1.1901382396324161e-07	2.638709456452202e-06
SPATA4	12	0.217912	0.178769	9.554442352577464e-06	0.00019062	5.39514	1.2001753009591314e-07	2.6586491992985974e-06
LINC01580	2	0.850462	0.864325	0.000390746	0.000429051	-5.39333	1.2114525593345298e-07	2.681299213644409e-06
LINC01600	1	0.0600437	0.049489	8.691800031702693e-05	9.556488262681257e-05	5.39274	1.215176379733741e-07	2.687206447371272e-06
USP2-AS1	10	0.582123	0.589766	7.043908334953864e-05	0.000145305	-5.3908	1.2274501578901683e-07	2.7049561221671317e-06
CHCHD8	11	0.125235	0.121359	1.875415955526124e-05	1.4418761715853668e-05	5.3913	1.224279540303841e-07	2.7049561221671317e-06
MIR7106	2	0.917363	0.92405	5.508444549849821e-05	8.72217222640335e-05	-5.39092	1.2266557952125823e-07	2.7049561221671317e-06
MKRN1	14	0.0935001	0.0966992	6.011806236841004e-06	1.4085170410180485e-05	-5.39089	1.226878104462303e-07	2.7049561221671317e-06
FAT3	6	0.873952	0.85731	0.000134223	0.000348047	5.39016	1.231496847556337e-07	2.7115282792997137e-06
SBF2	16	0.212316	0.216506	1.0527137134184592e-05	2.4689519413513015e-05	-5.38942	1.23620605876842e-07	2.7195465757448618e-06
SDCBP2-AS1	12	0.525492	0.530881	5.2067337603450066e-05	4.8634537555032e-05	-5.38844	1.2424836840239872e-07	2.7309984340389193e-06
DISC1	19	0.507617	0.498357	6.094197256094276e-05	9.347476957029724e-05	5.38789	1.246048149744411e-07	2.7364721219602478e-06
EXOC3L1	2	0.86122	0.875787	0.000271712	0.000256687	-5.38633	1.2561530379636398e-07	2.754361573862921e-06
LINC00475	3	0.0253808	0.0349084	1.8425959012215866e-05	0.00025426	-5.3863	1.2563564862919388e-07	2.754361573862921e-06
ZNF778	20	0.243712	0.246068	1.941846644877865e-05	1.3625480522201493e-05	-5.38558	1.2610389199534215e-07	2.76224991279565e-06
ING5	8	0.0310636	0.028309	8.190458030993778e-06	1.1443995780056247e-05	5.38338	1.275400304531097e-07	2.7913077970729982e-06
PLCH1	27	0.712895	0.699674	0.000149804	0.000192142	5.38281	1.2792266386190427e-07	2.7972788514008684e-06
MSS51	2	0.867652	0.846232	0.000315404	0.000563178	5.38211	1.2837974144712408e-07	2.8048661349618235e-06
TEX35	2	0.839457	0.85104	0.00016399	0.000299906	-5.38084	1.2922610807382754e-07	2.820938391757289e-06
MIR6852	2	0.796904	0.814532	0.000186405	0.000424834	-5.37992	1.2984623636777696e-07	2.8320486913263e-06
ATRN	12	0.172988	0.174974	4.4637700662483306e-06	6.172720217614122e-06	-5.37875	1.306280166139709e-07	2.8466627230461156e-06
PDZD3	7	0.814398	0.824763	0.000173097	0.000236673	-5.37825	1.309710240332138e-07	2.851698151492412e-06
FHIT	62	0.64076	0.633909	3.315419052453209e-05	7.071934475590614e-05	5.3765	1.3215536103668248e-07	2.875028029384702e-06
UNC5A	5	0.038093	0.0433178	0.000103338	2.5705770932781736e-05	-5.37399	1.3388136194365761e-07	2.910091890370885e-06
C20orf165	5	0.883992	0.890637	9.42604846329249e-05	8.202633466774179e-05	-5.37253	1.3489034029705308e-07	2.9295238014215064e-06
MIR1302-4	2	0.922408	0.910653	0.000100394	0.000144547	5.37199	1.3527072032938685e-07	2.935282453484779e-06
RASAL1	16	0.24238	0.247197	1.6568918729565906e-05	3.714473485529849e-05	-5.37082	1.360866280870522e-07	2.9504739153341743e-06
DYRK2	14	0.328919	0.347167	0.00021828	0.000341508	-5.37054	1.3628741798404446e-07	2.9523146030132076e-06
FLJ23834	5	0.898739	0.890046	6.87959931091253e-05	0.000152465	5.36882	1.3749824295680067e-07	2.9760133724082387e-06
FLJ45513	6	0.835856	0.845346	0.000140487	0.000191278	-5.36864	1.3762575731927738e-07	2.9762446245404e-06
MVD	19	0.0977528	0.0933551	1.4968431246629804e-05	2.8247503532637822e-05	5.36792	1.3813638211953313e-07	2.98475346437244e-06
ANP32E	28	0.0942194	0.0904195	1.5178381831525775e-05	3.26456644521688e-05	5.36771	1.382878994675289e-07	2.985495117741778e-06
ICT1	11	0.277019	0.282415	1.2966265210150312e-05	2.8303860439095255e-05	-5.36616	1.393951342446766e-07	3.0068510117554075e-06
ETV3	13	0.313961	0.309619	2.066836291832184e-05	2.1991971824048687e-05	5.36502	1.4022127448976145e-07	3.0221124937619906e-06
FGF18	5	0.161293	0.169396	0.000102672	9.451740196975181e-05	-5.3638	1.4110215296588259e-07	3.0385269203768886e-06
CCDC61	14	0.316699	0.312763	1.8994920515744824e-05	1.9041341085821448e-05	5.36213	1.4232230964925518e-07	3.062213545873966e-06
MIR8067	1	0.875909	0.85033	0.000460109	0.00074568	5.36143	1.428360534352986e-07	3.070673806974035e-06
PARN	15	0.302438	0.307381	2.7627925252102777e-05	3.756711075303123e-05	-5.36062	1.4342904218291092e-07	3.0808219642577198e-06
THAP5	16	0.0426609	0.0460044	1.0683433177066168e-05	1.564549025329721e-05	-5.35959	1.4419657701220956e-07	3.0920941072273054e-06
DNAJB9	16	0.0426609	0.0460044	1.0683433177066168e-05	1.564549025329721e-05	-5.35959	1.4419657701220956e-07	3.0920941072273054e-06
NOC2L	7	0.240133	0.231095	8.544707808238548e-05	0.000105627	5.35859	1.4493770160413942e-07	3.101231998500371e-06
CTTNBP2NL	14	0.241286	0.234721	2.1285733962056378e-05	5.455561637441891e-05	5.3587	1.448559369991906e-07	3.101231998500371e-06
HULC	1	0.875288	0.848188	0.000336526	0.000903687	5.35852	1.449918906973639e-07	3.101231998500371e-06
DCAF12	7	0.290028	0.292873	6.808171736086986e-06	8.20955745351223e-06	-5.35836	1.451096581830203e-07	3.101231998500371e-06
MIR1237	8	0.935405	0.927736	2.915084811175615e-05	5.421545043088976e-05	5.3573	1.4590881394919782e-07	3.1156974311448572e-06
LINC00486	1	0.934041	0.927196	3.7173193186431084e-05	5.614582729107029e-05	5.35568	1.4712836342590446e-07	3.139108089007467e-06
XPO7	11	0.227372	0.217064	0.000100325	0.000125231	5.3549	1.4771722354292944e-07	3.149034535360776e-06
PRO1768	6	0.916094	0.905877	5.667839593323454e-05	0.000102482	5.35359	1.4871717761014631e-07	3.167700752189362e-06
GACAT1	3	0.821981	0.836718	0.000301002	0.000469841	-5.33996	1.5950547268287795e-07	3.3946549010829708e-06
ADIPOQ-AS1	2	0.93734	0.929206	4.004350516999823e-05	7.977934138095911e-05	5.33864	1.605963342678376e-07	3.4127770174141073e-06
KRTAP9-3	2	0.905892	0.893611	9.0226425724749e-05	0.00018604	5.3386	1.606249124192155e-07	3.4127770174141073e-06
C5orf13	17	0.338936	0.328717	2.8496764252698933e-05	0.000101584	5.33808	1.610518753988897e-07	3.4189971048222626e-06
VSTM2B	5	0.0629967	0.0774974	0.000117141	0.0003439	-5.33671	1.6219069510910687e-07	3.4403063762735202e-06
PPP1R35	1	0.936591	0.928369	8.46156480356108e-05	9.1480115297132e-05	5.33519	1.6346447910425105e-07	3.46444060331181e-06
MIR2053	4	0.811472	0.773107	0.000522662	0.00168304	5.33463	1.6392839136734e-07	3.4713846800357328e-06
PSMD14	14	0.293832	0.287058	2.5355247760793554e-05	6.270740100428088e-05	5.33417	1.6431678576136175e-07	3.4744057581249696e-06
TRIB2	21	0.121735	0.124247	6.890754790336406e-06	9.489591346647709e-06	-5.33414	1.6434382486911044e-07	3.4744057581249696e-06
CREB3L2	18	0.18481	0.181552	7.574287057441892e-06	9.449673884152245e-06	5.33262	1.6562645542755615e-07	3.4986185340107738e-06
HNRNPUL2-BSCL2	10	0.447429	0.451246	1.7356852354301314e-05	2.3396704620404193e-05	-5.33131	1.6674992744148197e-07	3.519431981418188e-06
LOC730101	6	0.0690227	0.0639011	3.4359581483517255e-05	6.145363178257288e-05	5.33112	1.6690716594840052e-07	3.5198344805757477e-06
URAD	1	0.909218	0.898789	9.273779838136199e-05	0.000137153	5.33048	1.6745405729015707e-07	3.528446740667288e-06
ERCC6L2	8	0.0280033	0.0303075	4.928332473045701e-06	7.650607961083418e-06	-5.32944	1.6834871969837486e-07	3.5414398301536746e-06
LINC00476	8	0.0280033	0.0303075	4.928332473045701e-06	7.650607961083418e-06	-5.32944	1.6834871969837486e-07	3.5414398301536746e-06
CCDC71L	4	0.676684	0.658364	0.000119869	0.000422876	5.329	1.6873481542622923e-07	3.546633187279859e-06
LOC344595	13	0.105282	0.100641	1.607171857467969e-05	2.6253488696389384e-05	5.3286	1.6907856902592474e-07	3.5480037445926137e-06
LOC100302640	13	0.105282	0.100641	1.607171857467969e-05	2.6253488696389384e-05	5.3286	1.6907856902592474e-07	3.5480037445926137e-06
LINC01602	2	0.909518	0.896841	0.000159084	0.000217146	5.32755	1.6999356598241096e-07	3.5613372478634203e-06
SNORD83B	6	0.855371	0.866676	0.000113569	0.000258592	-5.32767	1.6988456655485574e-07	3.5613372478634203e-06
FRG1	3	0.223256	0.237146	0.00015109	0.000234504	-5.32632	1.7106967236770813e-07	3.57927080179123e-06
ATP9A	6	0.418615	0.434395	0.000411836	0.000516487	-5.32617	1.7119859384173918e-07	3.57927080179123e-06
MIR5197	1	0.912969	0.891187	0.000115748	0.00075351	5.32609	1.7127109351848908e-07	3.57927080179123e-06
MRPS21	14	0.333544	0.327964	5.076263035199143e-05	4.673664935179803e-05	5.32533	1.7193728023463696e-07	3.590247716374899e-06
LPAR1	21	0.346767	0.358097	0.000265829	0.000152557	-5.32405	1.730678780261481e-07	3.610896144730649e-06
LINC01336	4	0.0333209	0.0385129	2.632799393982744e-05	3.318585182577985e-05	-5.32386	1.7323351395639992e-07	3.611394245531332e-06
C3orf77	12	0.923052	0.917296	3.1057227027298597e-05	4.5635557898414985e-05	5.3228	1.7417751833073125e-07	3.6281048891867363e-06
SAPS1	14	0.239006	0.242142	1.5543083972579185e-05	2.0050629482192164e-05	-5.32212	1.7478872967385546e-07	3.6378618369619838e-06
HAUS5	7	0.150128	0.153774	4.76361238099915e-06	1.2811852397942301e-05	-5.31965	1.770139957921933e-07	3.6811686063723458e-06
C1orf198	31	0.450247	0.455661	2.801182244756757e-05	4.221617627752525e-05	-5.31641	1.7997273629745686e-07	3.7396455605038447e-06
MIR600HG	1	0.879582	0.895031	0.000153395	0.000478734	-5.31471	1.8153914303323862e-07	3.767387847185125e-06
ST14	8	0.338858	0.349598	0.00013557	0.000137776	-5.31464	1.8160362223133793e-07	3.767387847185125e-06
PCGF2	13	0.194759	0.182096	0.000458027	4.4430980368787134e-05	5.31306	1.8307694124607622e-07	3.794861739824078e-06
MIR23A	7	0.248792	0.236801	0.000133984	0.000156234	5.31226	1.838269344873055e-07	3.807309882978949e-06
IGFBPL1	5	0.381437	0.391368	7.734485187739677e-05	0.000117918	-5.311	1.8501877827554862e-07	3.828881703143461e-06
C2orf42	14	0.464754	0.457239	2.5575669656768546e-05	6.833979903062798e-05	5.31017	1.8580422708797498e-07	3.8420151664498075e-06
SMC5-AS1	5	0.027346	0.0252832	5.949571345537276e-06	6.550543984900962e-06	5.30875	1.8715844747255102e-07	3.866878709945854e-06
ASPM	14	0.179581	0.17571	1.065595833350385e-05	2.804176717415315e-05	5.30691	1.889268093513387e-07	3.9002515949962345e-06
TMEM65	10	0.129053	0.126263	4.86930898298058e-06	8.110309331194372e-06	5.30621	1.8960569188284976e-07	3.911097166571334e-06
ZNF767	7	0.122277	0.137641	0.000147883	0.000353397	-5.30464	1.9112457260211712e-07	3.939238258122115e-06
CACNA1H	6	0.0496801	0.0566846	5.048006541505356e-05	4.7297881280933684e-05	-5.304	1.9175257011745474e-07	3.9489868421521095e-06
LOC101929420	2	0.821198	0.840958	0.000367365	0.000748488	-5.30358	1.9216916344439294e-07	3.951177916663365e-06
EVI2B	4	0.185878	0.166182	0.000472343	0.000604606	5.30359	1.921537433818666e-07	3.951177916663365e-06
PAIP2B	14	0.144896	0.140038	1.9562529204210232e-05	2.3252719062089267e-05	5.30127	1.9444453636709222e-07	3.9947375515739305e-06
MRPL39	10	0.0354416	0.0376466	4.912847537003707e-06	7.29286060582327e-06	-5.29908	1.9662602697023288e-07	4.036299788127867e-06
LOC375190	11	0.140648	0.135249	3.4220976908173626e-05	3.1012231021596907e-05	5.29644	1.9929824453476496e-07	4.087860531017019e-06
MRPL20	9	0.029488	0.0336998	1.8529964952836946e-05	2.7784705049800362e-05	-5.29628	1.9946173607320955e-07	4.087922547437661e-06
PYCR1	18	0.118307	0.122897	2.81849647172944e-05	3.98641474472855e-05	-5.29518	2.0058157438851372e-07	4.10756881635642e-06
GSTM4	12	0.11746	0.121668	2.0112125180624662e-05	2.2481183653369768e-05	-5.29483	2.0093505980657224e-07	4.111502528973837e-06
DENND4B	12	0.121936	0.117082	2.9595010434836088e-05	4.691286415905423e-05	5.29343	2.0238103626403376e-07	4.137766371449647e-06
TMEM174	9	0.846349	0.861417	0.000389258	0.000340122	-5.29295	2.028704952594995e-07	4.144447367069567e-06
KCTD4	12	0.812934	0.799905	0.000136883	0.000308127	5.29271	2.0311851081501828e-07	4.14618915305496e-06
ALG14	9	0.0277046	0.0294312	2.8711477645388497e-06	4.489014702922e-06	-5.29169	2.041807805557476e-07	4.1612043077261365e-06
MIR2355	2	0.857859	0.873633	0.000475027	0.000314094	-5.29178	2.0408328855049913e-07	4.1612043077261365e-06
LOC339529	1	0.0220897	0.0167159	6.330218985707542e-06	2.9861076786600953e-05	5.29142	2.0446268985373208e-07	4.163618724239668e-06
LOC101930010	5	0.350614	0.339395	5.3757990237285806e-05	0.000164387	5.29099	2.0490747356071698e-07	4.1693433617885505e-06
HNRPDL	14	0.0845664	0.0867637	1.5137607841246733e-05	1.2344468240527514e-05	-5.28944	2.0653730180435313e-07	4.1991522453837956e-06
LRRC70	3	0.391184	0.364408	0.000716404	0.00083638	5.28848	2.0754895977930929e-07	4.216355462821295e-06
SKP1	16	0.203711	0.20927	1.7142405702813537e-05	3.3057869832805446e-05	-5.28815	2.0790037060226236e-07	4.2201290367271985e-06
TAC1	10	0.218	0.206321	0.000398179	0.000597112	5.28782	2.0825323950704461e-07	4.223926175511116e-06
HAO2-IT1	2	0.912924	0.891613	0.000184094	0.000539739	5.28738	2.0871924786245832e-07	4.230010214237172e-06
FAM119B	15	0.15341	0.156671	1.7352011417591278e-05	2.1118757922950055e-05	-5.28619	2.099890226083254e-07	4.252361169274316e-06
ISCA1L	3	0.629335	0.644828	0.000269731	0.000295519	-5.28361	2.1276283948344825e-07	4.305109877554285e-06
CCL14	6	0.851283	0.864386	0.000151038	0.000279227	-5.28333	2.1306514697195518e-07	4.307805253262348e-06
C4orf44	9	0.86699	0.854858	6.523643946583494e-05	0.000169608	5.28247	2.1400293016560934e-07	4.321450085734008e-06
LRRC74A	2	0.927601	0.917945	5.4093809160550655e-05	0.000114184	5.2824	2.140792937466661e-07	4.321450085734008e-06
OR52D1	3	0.898689	0.880512	0.00012038	0.000397113	5.27974	2.1699300930425585e-07	4.376798821873252e-06
AKTIP	13	0.16895	0.174076	2.5983019733276735e-05	4.756992026430913e-05	-5.27932	2.1745834098236272e-07	4.382714585858932e-06
GFER	13	0.0476673	0.0521113	2.1798016735089602e-05	2.2626952760892198e-05	-5.27836	2.185154178596694e-07	4.400537762826149e-06
MOBKL2C	10	0.202377	0.189324	0.000127376	0.000434716	5.27771	2.192398641687726e-07	4.411639446840033e-06
LOC399886	2	0.482308	0.472764	5.1033246258333025e-05	0.00010641	5.27513	2.221376456265152e-07	4.46642188029635e-06
ZNF610	20	0.60796	0.613491	3.559166322324359e-05	6.068121272221838e-05	-5.27326	2.242599997427401e-07	4.50553903268636e-06
USP54	5	0.718632	0.697664	0.000325877	0.000545506	5.27221	2.254573644114771e-07	4.52602549911929e-06
DPP9	17	0.506251	0.514447	5.024006607141864e-05	8.907764160646754e-05	-5.2717	2.2604437919616908e-07	4.534236661434966e-06
NBPF3	7	0.156675	0.152409	1.2584270354325756e-05	2.4727464514111528e-05	5.2709	2.2696950842374805e-07	4.549211823048766e-06
DDHD1	15	0.138447	0.130263	2.1835776538503083e-05	5.816898606785909e-05	5.27018	2.2779707045259943e-07	4.551474799827428e-06
ZNF384	22	0.227504	0.231664	4.743183583530046e-05	4.1415088370547434e-05	-5.27025	2.2771268220820306e-07	4.551474799827428e-06
RFXAP	15	0.15763	0.161779	9.034181022928937e-06	3.309867786956549e-05	-5.27062	2.2728874177785924e-07	4.551474799827428e-06
ABCD4	9	0.232681	0.23533	4.913371797439339e-06	1.4365922056201999e-05	-5.2702	2.2777561082374023e-07	4.551474799827428e-06
MSN	6	0.316665	0.424755	0.0128946	0.0220343	-5.26815	2.3016245535295302e-07	4.595132092567773e-06
ZNF669	6	0.194037	0.202022	2.6864097850004245e-05	5.4829508557111685e-05	-5.26542	2.3336907880320627e-07	4.6555029620295065e-06
MSTN	5	0.890766	0.873956	0.000120058	0.0003848	5.26409	2.349502794601965e-07	4.683379005671757e-06
HCFC2	9	0.125419	0.128075	1.1813253591547304e-05	8.733898526980122e-06	-5.26333	2.3585644251914944e-07	4.6977661244529565e-06
ETS1	21	0.568931	0.559573	4.805623984853262e-05	8.944171270236898e-05	5.26175	2.377621522017815e-07	4.732024083859674e-06
LRRC75A-AS1	2	0.0639097	0.0774325	6.84355549500813e-05	0.000248697	-5.25765	2.427550844410314e-07	4.82762355670201e-06
THOC7-AS1	2	0.887467	0.871309	0.000161954	0.000341188	5.25702	2.435265969136947e-07	4.8391888115260315e-06
LOC158376	4	0.682986	0.662555	0.000784949	0.000667866	5.25686	2.4373206240130996e-07	4.839496718373633e-06
SRSF5	6	0.477813	0.482109	3.0385852674319272e-05	2.9560792083454214e-05	-5.25429	2.469262912081117e-07	4.8961154774404806e-06
PIFO	4	0.339643	0.322868	0.000318806	0.00051399	5.25426	2.4696794459317045e-07	4.8961154774404806e-06
MIR630	1	0.868722	0.839527	0.000365178	0.00114595	5.25321	2.482778942701296e-07	4.9158876876195476e-06
LOC101927884	1	0.862257	0.882043	0.000705187	0.000584613	-5.25315	2.4835122488582363e-07	4.9158876876195476e-06
PLCL1	10	0.12956	0.126223	1.033744833850443e-05	1.664028896516571e-05	5.25211	2.496688395260322e-07	4.9381317445075076e-06
BMS1P4	2	0.124957	0.137663	0.000479224	0.000145135	-5.25162	2.502922510123631e-07	4.946621485290884e-06
MGLL	14	0.294246	0.281431	9.431296364753739e-05	0.000165509	5.25143	2.5052485714119244e-07	4.947380415249517e-06
RFX8	20	0.141923	0.135635	3.166573847746707e-05	3.499721657977598e-05	5.2503	2.5197257629046853e-07	4.968267322755175e-06
SLC30A3	11	0.0453824	0.0486382	1.525021394591914e-05	1.6769484577522465e-05	-5.25034	2.519182005013316e-07	4.968267322755175e-06
MAPK1IP1L	12	0.0417332	0.0449058	1.405850446451205e-05	1.679299441090958e-05	-5.24981	2.525989000014511e-07	4.976764870484893e-06
POL3S	4	0.836811	0.848348	9.275531592106797e-05	0.000298493	-5.24901	2.5361220753399357e-07	4.992867841521241e-06
C12orf5	2	0.0489005	0.0569445	8.979182773610315e-05	7.955187656222138e-05	-5.24799	2.549280478099897e-07	5.014897311165627e-06
B3GNT1	11	0.456018	0.44292	0.000123686	0.000137692	5.24614	2.5733628116410306e-07	5.058365557604572e-06
HBQ1	9	0.473972	0.49478	0.000263001	0.000572605	-5.24444	2.5954714801781236e-07	5.09789020489882e-06
LOC100506790	1	0.740257	0.630177	0.0135193	0.0121634	5.24346	2.6083754697289886e-07	5.119288527838673e-06
CASC1	18	0.187607	0.192499	2.8471870610298845e-05	4.251595267897671e-05	-5.24262	2.619516881135889e-07	5.1371972707418604e-06
SNORD91A	4	0.920686	0.911843	6.170890668937034e-05	9.556076868974177e-05	5.24168	2.632033412254381e-07	5.1548282344128395e-06
C7orf38	9	0.0607759	0.0551197	3.5463776387928e-05	4.7325470683949375e-05	5.24164	2.632554085562749e-07	5.1548282344128395e-06
C12orf47	14	0.104734	0.108886	1.8814012249572646e-05	3.2293614118842724e-05	-5.24017	2.652186305276021e-07	5.18928157656733e-06
HIVEP1	18	0.241107	0.235035	4.801858714817907e-05	4.8488314609782244e-05	5.23632	2.704314476417817e-07	5.287214987470751e-06
JAZF1-AS1	6	0.481512	0.468218	9.618408821897994e-05	0.000221731	5.23563	2.71374017667721e-07	5.3015744632555155e-06
PIR-FIGF	2	0.894272	0.888791	0.000256185	0.000561964	5.23523	2.719236199983775e-07	5.308240781194381e-06
FAM176B	6	0.427239	0.417442	0.000131458	0.000185055	5.2348	2.725205806895845e-07	5.315820668504721e-06
PSMD8	13	0.232547	0.229177	7.353615050061511e-06	1.3270224693189671e-05	5.2345	2.7292907309455574e-07	5.3197154836142365e-06
LRCH4	26	0.328004	0.323116	1.4278567014572462e-05	2.7199325091957516e-05	5.2341	2.7348177058099096e-07	5.326412924732985e-06
DYRK1B	19	0.307818	0.311595	8.782995979062446e-06	1.7979517349226954e-05	-5.23271	2.754158651335011e-07	5.357120323348836e-06
MAST2	10	0.388997	0.396694	6.624592168464103e-05	7.46964599525071e-05	-5.23266	2.7547900386994997e-07	5.357120323348836e-06
C1QBP	10	0.202847	0.2054	5.938105108503311e-06	6.996303284232339e-06	-5.23138	2.772729859113394e-07	5.387894215172671e-06
LOC100506985	4	0.332295	0.320734	0.000117758	0.000177756	5.23122	2.774907079080332e-07	5.388015079235629e-06
GUCA1B	7	0.879258	0.889841	9.419596834318639e-05	0.00011367	-5.22979	2.7950313221737127e-07	5.422956811300482e-06
EDRF1	3	0.534916	0.51248	0.000707257	0.000674199	5.22797	2.820850180423742e-07	5.468885718896105e-06
VPS11	10	0.0377787	0.0351364	3.957098282888638e-06	7.952428076014451e-06	5.22642	2.8429667479865617e-07	5.507572464255336e-06
SNORA58	1	0.939668	0.931739	2.9011079599185262e-05	8.170862729336249e-05	5.22489	2.864941994906742e-07	5.545926848043256e-06
TMEM132D	15	0.394974	0.385014	0.00014697	0.000336705	5.22403	2.8774996940136753e-07	5.566006431662747e-06
APOA1	11	0.632007	0.638443	3.843132183639836e-05	7.795980494981061e-05	-5.22375	2.8815018362024657e-07	5.5695189132972545e-06
SH2D3A	9	0.211611	0.216726	2.2458791218245037e-05	4.13049102861277e-05	-5.2231	2.890969341046257e-07	5.5835818016037445e-06
METTL2B	1	0.123332	0.114501	7.390366160945898e-05	9.799484067863478e-05	5.2225	2.899759740547404e-07	5.596316620488267e-06
IFRD2	14	0.242997	0.24713	4.757778243005628e-05	6.648354600729133e-05	-5.22114	2.919743979907701e-07	5.630619067990059e-06
LOC101927257	3	0.85449	0.832797	0.000369166	0.000625496	5.21949	2.9441541888290327e-07	5.673398484146718e-06
POM121L10P	1	0.908008	0.893754	0.000150736	0.000224386	5.21916	2.9489655242734714e-07	5.678374658417739e-06
WBP11	16	0.0839206	0.086844	1.1585978625869116e-05	1.6144335658298963e-05	-5.21555	3.0031218235003467e-07	5.769572281574007e-06
MIR557	5	0.872031	0.860664	6.402637259451077e-05	0.00016601	5.21561	3.0022613540580146e-07	5.769572281574007e-06
STX18	16	0.153734	0.158341	1.9105512925894335e-05	5.768502037161096e-05	-5.21573	3.000475708289674e-07	5.769572281574007e-06
OGDHL	22	0.355494	0.366871	0.000110228	0.000119598	-5.21452	3.0187394280436863e-07	5.795206249390574e-06
RDH10	18	0.0486538	0.0541291	2.6796800582188805e-05	2.516384308726016e-05	-5.21427	3.0225630912806197e-07	5.798177315540195e-06
WDR7	16	0.347121	0.339509	2.833383005901638e-05	6.914331025105483e-05	5.21356	3.0334077150145574e-07	5.81460207223445e-06
TYRO3P	3	0.862529	0.876144	0.000475028	0.000168782	-5.21322	3.038575589464392e-07	5.820128807639503e-06
HORMAD1	8	0.933026	0.925256	3.890049968781036e-05	6.631760967675909e-05	5.21259	3.0482681909705294e-07	5.834307450411288e-06
KIAA0090	17	0.146817	0.143484	1.0176922030133644e-05	1.4074575361664336e-05	5.21214	3.055175162316469e-07	5.843137181682586e-06
C17orf71	6	0.330193	0.322305	2.5952894042427532e-05	7.851521789287315e-05	5.21167	3.0624089582403826e-07	5.852578260403133e-06
MIR329-1	14	0.850415	0.860658	0.000162105	0.000229531	-5.21043	3.0815661666210557e-07	5.884774969615547e-06
MIR4678	3	0.925128	0.913134	7.799365997138062e-05	0.000177389	5.2091	3.102313377610766e-07	5.9199575501598695e-06
C1orf95	10	0.125907	0.121537	1.9552283816004568e-05	2.7164329796011002e-05	5.20822	3.116003620722092e-07	5.941631155531085e-06
HADHA	19	0.0517037	0.0570145	3.0347679772283825e-05	3.4976854617009964e-05	-5.20696	3.1357894424456177e-07	5.9748867648692684e-06
RSC1A1	4	0.918049	0.905444	6.11971044516654e-05	0.000171883	5.20617	3.1483725456782365e-07	5.994378968696044e-06
SLC16A2	9	0.106828	0.235602	0.0181962	0.0344069	-5.20051	3.239284345538824e-07	6.162865474428793e-06
UQCRC2	15	0.0840023	0.0863284	1.0564441375712283e-05	1.3338000699508898e-05	-5.20012	3.2456431769618763e-07	6.170355218888343e-06
USF1	21	0.279013	0.275721	1.1068023384545949e-05	1.1661971750304482e-05	5.19852	3.2717174726251665e-07	6.21528729419285e-06
C16orf35	12	0.319572	0.324553	3.480054252233232e-05	2.5677344728845545e-05	-5.19779	3.2837579061998794e-07	6.233512120748281e-06
PSME4	9	0.146936	0.150415	1.4522288059950272e-05	1.580751304136189e-05	-5.1972	3.293461741144005e-07	6.247277576741885e-06
ASNA1	13	0.161057	0.166351	4.348056889208085e-05	3.988985350966416e-05	-5.19546	3.322467551447787e-07	6.292926458968949e-06
LINC00635	2	0.885144	0.867714	0.000218406	0.000406911	5.19546	3.322406026166413e-07	6.292926458968949e-06
NCRNA00175	7	0.902391	0.889951	7.557932964905254e-05	0.000207634	5.19479	3.333707141320235e-07	6.306234806665576e-06
GEMIN6	8	0.145669	0.148423	4.702267139921444e-06	1.545654175309995e-05	-5.19458	3.337078877064746e-07	6.306234806665576e-06
SNHG9	14	0.099328	0.104933	5.990478496472929e-05	7.566272671969588e-05	-5.19445	3.339280226464739e-07	6.306234806665576e-06
RGCC	1	0.036668	0.0447769	8.569465772888101e-05	9.130941249803286e-05	-5.19445	3.3393957818221245e-07	6.306234806665576e-06
MED13	6	0.0554382	0.0617607	3.581328051390424e-05	5.496192435138037e-05	-5.19177	3.3846327153310256e-07	6.38692729059688e-06
MIR520D	2	0.910022	0.900177	8.660741088211049e-05	0.000131823	5.19142	3.3905591795847785e-07	6.39283742845567e-06
PBX2	13	0.261552	0.25242	7.470375744505235e-05	0.000109743	5.19129	3.3927835930410466e-07	6.39283742845567e-06
SFRS7	8	0.198628	0.190142	0.000175826	0.000170757	5.19052	3.4058972332300845e-07	6.412803548894043e-06
KDM1B	11	0.0572862	0.0526122	1.0387829973128179e-05	2.2951928031217592e-05	5.18985	3.417292987650895e-07	6.429508039911858e-06
EARS2	22	0.160662	0.166476	2.6159810662281384e-05	4.643007551702478e-05	-5.18938	3.4254047368673584e-07	6.435264430066073e-06
UBFD1	22	0.160662	0.166476	2.6159810662281384e-05	4.643007551702478e-05	-5.18938	3.4254047368673584e-07	6.435264430066073e-06
C2orf44	15	0.341073	0.33369	4.7944908814850565e-05	6.683713055190498e-05	5.18885	3.434515422069892e-07	6.4476256726035735e-06
C19orf67	8	0.897076	0.885723	9.880426218952286e-05	0.000137436	5.1882	3.4456596445211696e-07	6.463783464225096e-06
CCDC168	4	0.846343	0.82401	0.000357031	0.000743938	5.18747	3.458368580132898e-07	6.482850594472817e-06
PCDHAC2	19	0.250976	0.268088	0.000182632	0.000336118	-5.1847	3.5067014252107555e-07	6.568619029944412e-06
MLH3	9	0.214832	0.209419	2.6380696654497644e-05	4.61491532438098e-05	5.18398	3.519389248209092e-07	6.587541594278223e-06
CRNN	3	0.903385	0.912448	0.0001441	8.902268213056993e-05	-5.18378	3.5229162692542697e-07	6.589301905965677e-06
C12orf44	9	0.044216	0.0469263	9.693359007162166e-06	1.749413341565382e-05	-5.1829	3.538580296077629e-07	6.613744170401878e-06
MAGEA8	7	0.878608	0.826951	0.00197541	0.00384445	5.18172	3.5595008431923147e-07	6.64796803374811e-06
CGB	1	0.634941	0.619686	0.0003378	0.000344122	5.18147	3.5640274961277085e-07	6.651545821527719e-06
SMAD5OS	7	0.295429	0.291371	1.339170552095139e-05	2.3022074861186092e-05	5.17766	3.632710525133004e-07	6.774765785341381e-06
APOA1-AS	6	0.451623	0.45632	3.355411494037351e-05	4.52386527869986e-05	-5.17686	3.6473328946295213e-07	6.7970596555001505e-06
OR1D2	7	0.760107	0.737053	0.00022906	0.000643722	5.1739	3.7016190513293484e-07	6.8931831383490605e-06
ADAT3	20	0.431679	0.422952	5.070494570417115e-05	9.725294885420283e-05	5.1735	3.709134493942755e-07	6.897094980524941e-06
SCAMP4	20	0.431679	0.422952	5.070494570417115e-05	9.725294885420283e-05	5.1735	3.709134493942755e-07	6.897094980524941e-06
LOC731157	5	0.244484	0.236183	0.000129864	6.520517855301663e-05	5.17218	3.733710545430597e-07	6.937729842804118e-06
STARD9	7	0.0921682	0.0809476	0.00014048	0.000174498	5.17114	3.7531361311725394e-07	6.963684710090606e-06
PRRG4	12	0.102533	0.106018	3.897118901162489e-06	1.4732026986968853e-05	-5.171	3.7558794079154047e-07	6.963684710090606e-06
FAM219A	4	0.23659	0.240633	5.383029862930229e-05	2.593025496042208e-05	-5.171	3.755787418495048e-07	6.963684710090606e-06
MLL5	17	0.0793463	0.0822682	6.00202529250975e-06	1.1525824103777556e-05	-5.16888	3.795836764529199e-07	7.0326502964640975e-06
MARK3	17	0.0970852	0.100606	1.2984147222981918e-05	2.5923438538763018e-05	-5.16838	3.8053089444846185e-07	7.045075970984423e-06
GLRX5	15	0.0928606	0.0978411	4.509801757996946e-05	5.313877477146211e-05	-5.16762	3.8197953268564e-07	7.056510946458795e-06
SNHG10	15	0.0928606	0.0978411	4.509801757996946e-05	5.313877477146211e-05	-5.16762	3.8197953268564e-07	7.056510946458795e-06
POLR2H	23	0.204136	0.207302	1.3246474107382692e-05	1.4861814348946733e-05	-5.16784	3.815651143765024e-07	7.056510946458795e-06
DDX3Y	9	0.651731	0.534289	0.0140842	0.0274832	5.16623	3.846549821717782e-07	7.100786717989891e-06
DRD2	26	0.475657	0.483606	8.182465354685365e-05	7.543436835005794e-05	-5.16564	3.857834290642195e-07	7.111311762236608e-06
C17orf61	9	0.0638065	0.0577426	0.000127141	4.818818109823949e-05	5.16567	3.857301796041879e-07	7.111311762236608e-06
LCMT1-AS2	3	0.907314	0.913871	5.845534182586015e-05	5.69018669486698e-05	-5.16541	3.862335333263523e-07	7.114460781987581e-06
ROR1-AS1	2	0.816824	0.847012	0.00101989	0.00152894	-5.16356	3.898234908418446e-07	7.175201994794596e-06
UBE2W	9	0.0664685	0.0598603	6.388804638833505e-05	8.117925517055038e-05	5.16342	3.9009439696920573e-07	7.175201994794596e-06
AAMP	17	0.0612873	0.0646401	1.3522450806817935e-05	1.8962071099564498e-05	-5.1629	3.911027140805097e-07	7.188558182684693e-06
LINC00618	5	0.832576	0.846269	0.000204481	0.000431732	-5.16226	3.9236321246179226e-07	7.206526919584829e-06
ABCB5	15	0.780894	0.767916	8.614417934313706e-05	0.000215221	5.16171	3.9343650230439947e-07	7.215835058462618e-06
GPC4	8	0.106622	0.235737	0.0141218	0.0320737	-5.16175	3.933545410725138e-07	7.215835058462618e-06
BAT2L1	4	0.880287	0.866718	0.000130646	0.000230603	5.16072	3.95389490810707e-07	7.241227374840231e-06
CHTF8	22	0.257752	0.261657	1.649216106691936e-05	3.476225768635919e-05	-5.16073	3.9536616518034717e-07	7.241227374840231e-06
GPATCH1	6	0.252856	0.239517	0.000161082	0.000358712	5.16048	3.9585207139103745e-07	7.24449103353928e-06
APOD	8	0.855629	0.838263	0.0001364	0.000366125	5.16008	3.966482722107064e-07	7.253851209309222e-06
METTL11B	8	0.712667	0.744521	0.00223452	0.000979361	-5.15963	3.975362015932829e-07	7.26297204337218e-06
SNCB	12	0.275116	0.259971	0.000254173	0.000507817	5.15954	3.977172129736679e-07	7.26297204337218e-06
PCGF6	9	0.34795	0.353271	6.192074551681911e-05	4.521031290004288e-05	-5.15836	4.000722926442942e-07	7.300746171284667e-06
LOC399744	1	0.821811	0.796216	0.00131276	0.00130959	5.1579	4.0099759281421365e-07	7.312393469536215e-06
LOC650368	2	0.936921	0.929603	3.7434427148486084e-05	6.323362372783888e-05	5.1575	4.0178721403602935e-07	7.321551700692309e-06
HSPG2	10	0.295072	0.287709	2.727945059889561e-05	6.6110421116332e-05	5.1563	4.0421686943111566e-07	7.360560935495119e-06
ANKIB1	23	0.308742	0.298802	5.898945365096092e-05	0.000115928	5.15364	4.0962035417072e-07	7.453627516070781e-06
NME1	16	0.0869751	0.0899821	1.6449000969473435e-05	1.7007577716571073e-05	-5.15243	4.1208572172000497e-07	7.492222556742594e-06
CDNF	17	0.201014	0.195445	1.2881156917546083e-05	3.596285726298877e-05	5.15217	4.1262367996505826e-07	7.492222556742594e-06
HSPA14	17	0.201014	0.195445	1.2881156917546083e-05	3.596285726298877e-05	5.15217	4.1262367996505826e-07	7.492222556742594e-06
OR5H1	2	0.911021	0.90238	5.640812604768274e-05	9.679576484524795e-05	5.15077	4.155250929451419e-07	7.539531155824423e-06
NCRNA00120	10	0.0538797	0.0506225	1.230692174424535e-05	2.3338330295815708e-05	5.14945	4.182548405099339e-07	7.583659830598268e-06
KRTAP22-2	4	0.874814	0.858283	0.000120858	0.00037939	5.14806	4.211631431973159e-07	7.6309609338205e-06
MTDH	12	0.0296296	0.0311119	3.223882696581255e-06	2.77377692007486e-06	-5.1462	4.2509358096337686e-07	7.69670147479888e-06
SIGLEC16	3	0.724667	0.688326	0.00148899	0.00196353	5.14368	4.304613917491475e-07	7.788355081540862e-06
LOC100129617	1	0.913974	0.924363	0.000157439	0.000132258	-5.14346	4.3092561773475544e-07	7.791220803259684e-06
MIR192	10	0.816003	0.804691	6.191453828830997e-05	0.000116383	5.14237	4.3327407560111766e-07	7.828125585771966e-06
LOC100271832	2	0.903473	0.9097	6.781678777666259e-05	7.199128615443947e-05	-5.14057	4.3718222406220946e-07	7.893137603107572e-06
FAM133DP	6	0.17381	0.183467	7.970663797789732e-05	0.000132942	-5.14031	4.3775776163402e-07	7.897931287271005e-06
MFAP3L	27	0.544683	0.538418	2.439301826995057e-05	5.6879302737489986e-05	5.14005	4.3832027660027056e-07	7.902483401551233e-06
HMGCS2	6	0.772587	0.784561	0.000244058	0.000300587	-5.13905	4.405119567309973e-07	7.930771800510357e-06
ASPG	11	0.323574	0.351829	0.000492453	0.00108552	-5.1391	4.403903606044298e-07	7.930771800510357e-06
NMD3	13	0.240167	0.234586	1.6686981889190373e-05	3.519849304822608e-05	5.13795	4.42927665442084e-07	7.968631551650487e-06
ATXN7L3B	7	0.339777	0.330182	6.921791657728404e-05	8.243268911971073e-05	5.13672	4.456387741110175e-07	8.011748603019175e-06
AP3B1	16	0.1763	0.170472	1.8863921935885553e-05	4.379594723720677e-05	5.13634	4.464901024255068e-07	8.021393060147945e-06
SNHG24	11	0.854879	0.833026	0.000210375	0.000661128	5.13575	4.477968494964614e-07	8.039199958366704e-06
TTC9B	9	0.322365	0.336394	0.000356462	0.000317038	-5.1356	4.481383337279092e-07	8.039664825153863e-06
USP8	10	0.20768	0.209624	4.973678186111118e-06	5.89897799218136e-06	-5.13526	4.4889890930719224e-07	8.047642304434006e-06
FAM113A	16	0.126027	0.136349	8.554127771977207e-05	0.000100608	-5.13487	4.49768659483291e-07	8.055245893478722e-06
MSH3	13	0.188102	0.182357	2.3217162652846214e-05	4.875481508961231e-05	5.13464	4.502716448405771e-07	8.055245893478722e-06
DHFR	13	0.188102	0.182357	2.3217162652846214e-05	4.875481508961231e-05	5.13464	4.502716448405771e-07	8.055245893478722e-06
LOC100506470	2	0.806003	0.77287	0.000995448	0.00188438	5.13437	4.508786806581416e-07	8.060445185800812e-06
LOC143666	14	0.0443978	0.0499315	4.1946446264956644e-05	2.78810006863367e-05	-5.13351	4.528143610357565e-07	8.08937296450624e-06
GJA9-MYCBP	3	0.659386	0.636137	0.000457351	0.000713497	5.12995	4.6090024434316485e-07	8.228054467163367e-06
DCAF11	19	0.0373438	0.0392794	3.5474514876722018e-06	8.160528293618768e-06	-5.12911	4.628416161779485e-07	8.256925890849606e-06
TGFB1	11	0.193712	0.190639	1.2956916475580904e-05	2.2751496009599848e-05	5.12867	4.638497588224821e-07	8.269120088175459e-06
NUFIP1	12	0.204322	0.209617	4.8453385392628426e-05	5.624193436990692e-05	-5.12817	4.649882328810966e-07	8.283619043808348e-06
LINC01436	2	0.923127	0.916092	4.935413604351369e-05	5.973219270258052e-05	5.12763	4.6624536707439873e-07	8.294413914958315e-06
LOC101928269	2	0.923127	0.916092	4.935413604351369e-05	5.973219270258052e-05	5.12763	4.6624536707439873e-07	8.294413914958315e-06
MRPS17	11	0.194115	0.198031	1.0740437031156546e-05	2.812426144803721e-05	-5.12543	4.713598746105001e-07	8.37370488542712e-06
SERPINB8	13	0.305477	0.310288	2.7124546949106228e-05	3.258247956503777e-05	-5.12554	4.711173376087522e-07	8.37370488542712e-06
GABRE	13	0.551291	0.579381	0.000509235	0.00101429	-5.12473	4.7300860143615747e-07	8.397138760687186e-06
LINC01015	1	0.850876	0.876105	0.000347925	0.000876953	-5.12392	4.749207452292841e-07	8.42521308127856e-06
MIR425	22	0.0711113	0.0663305	9.037584141272884e-06	2.2582023291847463e-05	5.12264	4.779541518533981e-07	8.473125969704465e-06
NTM-IT	3	0.929327	0.924291	4.371673318303312e-05	2.851188574497113e-05	5.12221	4.789790791728075e-07	8.473605584671717e-06
PDCD11	22	0.0712092	0.073145	4.383271990695407e-06	5.78257947309379e-06	-5.12228	4.787945665048866e-07	8.473605584671717e-06
UNC84B	9	0.0527657	0.0562192	1.9430896551909785e-05	1.8463669462135504e-05	-5.12242	4.784623563076997e-07	8.473605584671717e-06
TOLLIP	14	0.197235	0.210397	0.000157787	0.00017153	-5.12184	4.798517173171592e-07	8.483152323840827e-06
CDCA7	9	0.126708	0.129898	1.4886453426826728e-05	1.4198978287238826e-05	-5.12133	4.810559830309618e-07	8.498544499108012e-06
MUC13	6	0.897649	0.881923	9.551293465332758e-05	0.00031033	5.11933	4.858768096690627e-07	8.577762804102128e-06
MIR329-2	10	0.823396	0.835671	0.000239489	0.000402276	-5.11907	4.864865839935413e-07	8.582580143514866e-06
SRP54	18	0.0965208	0.098816	6.260218107437929e-06	8.301206010271382e-06	-5.11845	4.87981030691469e-07	8.6029873749932e-06
PERP	10	0.0866046	0.0801645	7.677846728378745e-05	5.12160406989717e-05	5.11811	4.888150032118018e-07	8.611730433485927e-06
PHF19	19	0.426054	0.418304	7.916299903900944e-05	9.317762713518903e-05	5.11664	4.924047636145574e-07	8.668978129288769e-06
GSK3B	14	0.0417409	0.0445273	7.234815357969006e-06	9.838709982900372e-06	-5.11329	5.006431611491214e-07	8.807931305437754e-06
SIGLEC17P	1	0.0374546	0.0303284	4.469237482985851e-05	5.959760174781613e-05	5.11042	5.078244960087605e-07	8.911540880069948e-06
XAGE3	4	0.883933	0.835589	0.00159962	0.00292468	5.11037	5.079315940279318e-07	8.911540880069948e-06
LOC101928517	1	0.0374546	0.0303284	4.469237482985851e-05	5.959760174781613e-05	5.11042	5.078244960087605e-07	8.911540880069948e-06
TFRC	14	0.0619169	0.0644379	1.2426880165662394e-05	1.562789163646074e-05	-5.11052	5.07575528451593e-07	8.911540880069948e-06
VTRNA1-2	2	0.778258	0.747373	0.00100628	0.00218494	5.11001	5.088588632420857e-07	8.921665203779858e-06
RHOXF1	8	0.915443	0.88963	0.000416202	0.000904235	5.10975	5.095116426630659e-07	8.926966366466028e-06
HIST1H2AK	11	0.0429536	0.0455914	4.668051726845535e-06	1.39482753449575e-05	-5.10739	5.154887814738139e-07	9.025482273570726e-06
GPX5	8	0.548166	0.530495	0.000200553	0.000318267	5.10662	5.174628530644235e-07	9.053822927071557e-06
STK4	14	0.177303	0.180791	2.821266834269662e-05	3.3932667668721566e-05	-5.10598	5.191129620318014e-07	9.076460334770171e-06
SLC24A1	21	0.797161	0.805392	0.000115361	0.000153195	-5.10462	5.226245437272859e-07	9.131591393314546e-06
FKBP1A-SDCBP2	14	0.555972	0.562338	9.054773522294574e-05	8.91121664233432e-05	-5.10397	5.242898203103762e-07	9.154409302540668e-06
CCDC40	15	0.155019	0.159879	1.7706196130951716e-05	3.3713581239830986e-05	-5.1035	5.255149399128254e-07	9.169515817999469e-06
CPSF4	16	0.143797	0.14596	5.280290756940247e-06	5.8793603233197365e-06	-5.10161	5.304515230079847e-07	9.249317281744291e-06
LOC102723701	5	0.0521648	0.0611812	0.000191397	0.000106735	-5.10095	5.321847903898865e-07	9.273192568524185e-06
FAM38A	6	0.240025	0.232752	3.694701325194345e-05	0.000100092	5.10078	5.326325650879886e-07	9.274651124823314e-06
C11orf36	9	0.689611	0.668629	0.000389178	0.000842626	5.10045	5.335051643686561e-07	9.283500042548849e-06
MIR371B	1	0.910165	0.897509	8.953471797456552e-05	0.000207557	5.09846	5.387925714375949e-07	9.369106319025754e-06
LOC731779	3	0.799594	0.82093	0.00101886	0.000885641	-5.0977	5.40823203765174e-07	9.39800212545553e-06
RNF4	20	0.281134	0.285743	2.8928996005200856e-05	4.141966997029884e-05	-5.09709	5.424585548795316e-07	9.413577442476886e-06
UBN1	17	0.338731	0.333886	1.7531974514253387e-05	2.5588685625688263e-05	5.09716	5.422554796546834e-07	9.413577442476886e-06
LOC100506606	2	0.910286	0.897653	0.000128226	0.000237873	5.09601	5.453595803982161e-07	9.457478087572877e-06
SLC39A8	24	0.230566	0.225178	1.7743402705132112e-05	4.8148786975565844e-05	5.0957	5.46189944482898e-07	9.465434582110087e-06
TTC19	16	0.121229	0.125702	3.667401392571302e-05	4.7006560685376874e-05	-5.09511	5.477886225808661e-07	9.480241277342095e-06
ZSWIM7	16	0.121229	0.125702	3.667401392571302e-05	4.7006560685376874e-05	-5.09511	5.477886225808661e-07	9.480241277342095e-06
SCRT1	7	0.168483	0.186293	0.000234967	0.000364319	-5.0935	5.521551430712512e-07	9.549322654270282e-06
SNORD116-12	7	0.712427	0.731882	0.000394093	0.000595845	-5.09321	5.529647360410317e-07	9.556836262310232e-06
UPK1A	13	0.778597	0.770433	6.242915105044047e-05	0.000111982	5.09173	5.570056089537869e-07	9.620147720744217e-06
MYOZ3	9	0.800952	0.814832	0.000248387	0.000499895	-5.0886	5.657024532023358e-07	9.76373305916633e-06
SLC25A5-AS1	3	0.370416	0.450619	0.00464917	0.0118536	-5.08825	5.666676705254198e-07	9.76715758229707e-06
MIR6802	1	0.888429	0.872702	0.000264442	0.000332614	5.08831	5.664965586741157e-07	9.76715758229707e-06
KIAA0430	13	0.117871	0.121832	1.4328262364284062e-05	3.118306981365291e-05	-5.08732	5.692875221292261e-07	9.805679260474669e-06
RAB2A	9	0.0577631	0.0665352	8.457110137549159e-05	8.669561535761793e-05	-5.08644	5.717767801849015e-07	9.84190099676376e-06
HCG23	2	0.910238	0.896058	0.000105211	0.000245976	5.0859	5.732971419920125e-07	9.861407624744442e-06
TMED4	11	0.0306737	0.0329856	7.990954366585356e-06	6.601921772624179e-06	-5.08571	5.738179008319047e-07	9.863705144192152e-06
RPL21P44	2	0.927417	0.920816	6.170971383671354e-05	4.7134298235238995e-05	5.08534	5.748847872579859e-07	9.875380954414828e-06
RPL7	17	0.0478078	0.0535196	2.9979325272106117e-05	2.8083926726272668e-05	-5.08478	5.764728571860323e-07	9.889323930514595e-06
SLCO6A1	11	0.876994	0.86599	8.27412677685218e-05	0.000208644	5.08491	5.76104050888245e-07	9.889323930514595e-06
SNORD115-13	3	0.721875	0.745757	0.000555136	0.0011143	-5.0844	5.775627042188606e-07	9.90135255045456e-06
PLEKHF2	18	0.375985	0.370394	1.857161865047113e-05	3.975517079840635e-05	5.08293	5.817526028202094e-07	9.966474483419525e-06
LINC01003	1	0.92067	0.911723	0.000141188	0.000136107	5.0824	5.832758045090454e-07	9.985854247223072e-06
PRDX5	21	0.0389072	0.0432691	3.537114766804762e-05	3.392619938850545e-05	-5.08067	5.882876485666064e-07	1.0051393593047818e-05
TRMT112	21	0.0389072	0.0432691	3.537114766804762e-05	3.392619938850545e-05	-5.08067	5.882876485666064e-07	1.0051393593047818e-05
LRRC3-AS1	2	0.870039	0.886685	0.000477582	0.000444241	-5.08082	5.878455998708338e-07	1.0051393593047818e-05
LOC101929653	1	0.879994	0.863453	0.000143102	0.000407093	5.07949	5.91695889389477e-07	1.0102850390212416e-05
LINC00870	4	0.81949	0.833124	0.000189575	0.00032985	-5.07885	5.935777599135598e-07	1.0128193860547847e-05
DLGAP5	8	0.372861	0.36641	9.538342141826124e-05	4.241950501854383e-05	5.07845	5.947557475129281e-07	1.014150111639347e-05
LINC01555	2	0.825234	0.838895	0.000162439	0.000388012	-5.07692	5.992422493491812e-07	1.0211168095097254e-05
IL12RB1	16	0.352671	0.346025	5.188221210463319e-05	8.969219671404018e-05	5.0757	6.028599650467721e-07	1.0265947599977619e-05
LOC101929372	5	0.920965	0.925187	2.5963034178554737e-05	3.4542116710552785e-05	-5.07527	6.04145860468616e-07	1.0280972475242479e-05
CLEC2A	3	0.908161	0.891504	0.000113519	0.000369885	5.07464	6.060298161598811e-07	1.0306147908326416e-05
CD164	13	0.0443194	0.0422823	6.4052733537413526e-06	9.229705211135465e-06	5.07327	6.101203633447581e-07	1.0368790030825693e-05
CCL14-CCL15	6	0.840636	0.857686	0.000215459	0.000379085	-5.07264	6.120398105307289e-07	1.0394476115513547e-05
NDUFB3	19	0.109895	0.112659	1.0691057127059237e-05	9.952445343364922e-06	-5.07161	6.151283779766441e-07	1.0439970305766161e-05
LSM6	17	0.379723	0.369148	3.2716959530131996e-05	0.000131058	5.07039	6.188333547683315e-07	1.0495858663597367e-05
SLC22A13	4	0.887609	0.895081	9.757444537240103e-05	0.000100462	-5.06971	6.20926872458779e-07	1.0524359331927741e-05
ZDHHC14	15	0.0746219	0.0709942	1.6615969876160947e-05	2.2490006453924455e-05	5.0691	6.2280038914299e-07	1.0549095687112813e-05
POU2F2	13	0.189179	0.184321	1.8604715405267724e-05	4.193162641193079e-05	5.06874	6.238972399306702e-07	1.0553640230566947e-05
MBLAC1	9	0.476766	0.481997	4.436060382335575e-05	5.3693933904534166e-05	-5.06877	6.238057481415505e-07	1.0553640230566947e-05
TMEM141	6	0.0444287	0.0498986	2.2234434411342006e-05	3.634685819953079e-05	-5.06679	6.299143383527522e-07	1.0648352866314773e-05
OR8B2	2	0.879105	0.861989	0.000182159	0.000352023	5.06657	6.305956141866662e-07	1.0652800577854988e-05
BPIFB2	2	0.759195	0.777283	0.000414396	0.00090555	-5.06548	6.339938790536393e-07	1.0703110714971148e-05
PEG3	47	0.60629	0.617267	8.928653281066817e-05	0.000166181	-5.06483	6.360260449156693e-07	1.0723205489230096e-05
ZIM2	47	0.60629	0.617267	8.928653281066817e-05	0.000166181	-5.06483	6.360260449156693e-07	1.0723205489230096e-05
EFTUD1	3	0.0299116	0.032336	1.0145952008334751e-05	6.563973745508227e-06	-5.06454	6.369260092504194e-07	1.0731276511676213e-05
TEX13B	3	0.881239	0.864745	0.000199931	0.000345641	5.06394	6.38814801233065e-07	1.0748881810708276e-05
LOC340113	1	0.918004	0.911158	6.66774576797332e-05	7.346146424859293e-05	5.06398	6.386690948658847e-07	1.0748881810708276e-05
LOC100130705	6	0.867284	0.855803	6.32165295890943e-05	0.000141549	5.06344	6.403715726142139e-07	1.0767964232572343e-05
C21orf7	6	0.441884	0.415876	0.0010662	0.00123291	5.06251	6.433316757979184e-07	1.0810603193240087e-05
FBXO48	16	0.104147	0.100836	1.529784293451732e-05	1.5491002006039857e-05	5.06203	6.448480630074853e-07	1.082894159862603e-05
UBTD2	8	0.0392975	0.0442719	1.2739146338812873e-05	2.5875970308885654e-05	-5.06169	6.459082388556706e-07	1.0839599726513972e-05
KRT7	11	0.402225	0.417565	0.000177921	0.000322488	-5.06081	6.487041096821585e-07	1.0879352991542455e-05
C14orf165	2	0.912255	0.901572	5.2804039298669846e-05	0.000238733	5.05998	6.513741674340827e-07	1.0916945339067933e-05
MIR3714	1	0.922794	0.91135	0.000109839	0.0001864	5.05977	6.520563647448392e-07	1.0921193880259553e-05
TULP3	12	0.120153	0.123247	1.0850437241116483e-05	1.2270764990676948e-05	-5.05954	6.527699044825473e-07	1.0925961443293622e-05
ZNF740	18	0.163036	0.166836	2.9076623528912863e-05	2.7406768937440395e-05	-5.05924	6.537286093614761e-07	1.0934823587316876e-05
MTA1	12	0.243587	0.248126	4.2349824467035825e-05	4.574313679420283e-05	-5.05901	6.544834534495229e-07	1.0940266388862595e-05
DUSP10	28	0.399105	0.401747	8.546876773138486e-06	1.4287987496805392e-05	-5.05555	6.657122211782589e-07	1.112066808820731e-05
PTGDR2	2	0.906029	0.912995	9.545540546158634e-05	7.285321824297228e-05	-5.05524	6.667287080857745e-07	1.1123060797960123e-05
C7orf61	4	0.84874	0.840558	9.411420732282182e-05	0.000146036	5.05531	6.664861736734221e-07	1.1123060797960123e-05
FOXC2-AS1	1	0.0381103	0.0523066	0.000204576	0.000484765	-5.05476	6.682783469791341e-07	1.1140104289809209e-05
ADCK4	24	0.117225	0.121329	2.9676212674766024e-05	3.340951272893244e-05	-5.05466	6.686249051665665e-07	1.1140104289809209e-05
LRMP	8	0.0693929	0.0751319	4.551514826899403e-05	6.301998230221742e-05	-5.05158	6.788163312967727e-07	1.1302513751493651e-05
LOC285627	5	0.914928	0.906313	3.7176236128144806e-05	0.00010084	5.05139	6.794489776220363e-07	1.130565820047118e-05
PNPLA6	23	0.112052	0.115077	8.42640441217129e-06	1.1352090272772282e-05	-5.04975	6.849306302176427e-07	1.1382001177295791e-05
KRTAP26-1	8	0.895616	0.884779	6.02788008900196e-05	0.000190041	5.04984	6.846367085853809e-07	1.1382001177295791e-05
SPHK1	14	0.0641156	0.0679698	1.8648475829697274e-05	1.866505033182309e-05	-5.04748	6.926040695181697e-07	1.1494520306824349e-05
MRPL36	17	0.0516905	0.046081	4.938624831312143e-05	4.40962730856859e-05	5.04752	6.924806817440496e-07	1.1494520306824349e-05
SLC18B1	2	0.0609844	0.0531914	8.713824390026783e-05	6.868058730390532e-05	5.04621	6.969317305390628e-07	1.1558812392892336e-05
ZBTB20-AS1	14	0.881931	0.872176	5.801978117840946e-05	0.000151826	5.04608	6.973935076371468e-07	1.1558945743042494e-05
CPAMD8	8	0.11508	0.127321	0.000150585	0.000200557	-5.04525	7.00228450298198e-07	1.1598387367585562e-05
TSHZ3	7	0.0666825	0.0775983	0.000115846	0.000285579	-5.04409	7.042188071034137e-07	1.1656903255984058e-05
OCIAD1	21	0.174838	0.179367	1.8709085503565155e-05	3.053745393789427e-05	-5.04307	7.077542464215258e-07	1.1707817810122319e-05
ZNF506	3	0.140999	0.130366	0.000137607	0.000126882	5.04277	7.087767457648753e-07	1.171712368485412e-05
SAP130	14	0.0391125	0.0412889	6.497131293247959e-06	1.0920612144493876e-05	-5.04167	7.126399156272274e-07	1.1773347503633993e-05
WDR60	9	0.127855	0.123324	1.111823953822151e-05	2.619560527166025e-05	5.04053	7.166217200298704e-07	1.1829041047611356e-05
UBXN6	16	0.425995	0.416825	3.623017117670444e-05	9.979032991611783e-05	5.04044	7.169397204126372e-07	1.1829041047611356e-05
KIAA0391	21	0.0340525	0.0360874	1.280159878341507e-06	2.212217946522051e-05	-5.03806	7.253382509205143e-07	1.195986533475735e-05
SPATA33	8	0.334859	0.33959	6.65298105597674e-05	4.932891845490199e-05	-5.03788	7.259837778351361e-07	1.1962766326229038e-05
TADA2A	9	0.0449998	0.0477767	4.961222139127444e-06	1.3166231234179035e-05	-5.03732	7.279887744356522e-07	1.1988050438751287e-05
TMEM50A	7	0.169283	0.165994	1.8134163118015663e-05	1.0419890748217363e-05	5.03718	7.284642344954855e-07	1.1988130732411172e-05
RWDD4A	8	0.100191	0.110479	7.568859827107213e-05	0.000131338	-5.03385	7.404588458559557e-07	1.216979941818095e-05
C4orf41	8	0.100191	0.110479	7.568859827107213e-05	0.000131338	-5.03385	7.404588458559557e-07	1.216979941818095e-05
MAP3K4	20	0.66313	0.649549	0.000106835	0.000251363	5.03351	7.416985706324129e-07	1.218231533646726e-05
NAP1L5	18	0.621966	0.633757	0.000145119	0.000294997	-5.03311	7.431472956534962e-07	1.2198245719570112e-05
NCOA5	17	0.239754	0.235125	1.5189197924260526e-05	3.213421592566328e-05	5.03275	7.444431735366843e-07	1.2211648323146835e-05
DDX58	9	0.129117	0.124182	1.7264259198160144e-05	4.709699956218874e-05	5.03226	7.462521719311041e-07	1.2233445353889883e-05
C8orf59	16	0.254165	0.259287	1.7957398758908364e-05	3.5556292583303434e-05	-5.03081	7.51550866419853e-07	1.2306083820983515e-05
ZDHHC9	18	0.194269	0.298396	0.0114596	0.0230576	-5.03078	7.516493199391698e-07	1.2306083820983515e-05
POM121L12	10	0.857195	0.84451	9.853107969706426e-05	0.00018751	5.03053	7.525917779169132e-07	1.2313600219931512e-05
C1orf146	12	0.904871	0.894306	5.38403290055025e-05	0.000129656	5.03014	7.540354553355647e-07	1.2329302454861046e-05
FAM3D	9	0.77358	0.758599	0.000225641	0.000312426	5.02844	7.603191956423219e-07	1.2424074091717865e-05
ZNF383	1	0.782477	0.716289	0.00181463	0.00526544	5.02672	7.667400098252266e-07	1.252096266044721e-05
MIR29A	4	0.896126	0.881106	9.38978875334849e-05	0.000311018	5.02437	7.756033372783131e-07	1.2657588095557352e-05
KNOP1	9	0.131043	0.133231	4.845563757941376e-06	7.777398812677513e-06	-5.02246	7.828592561313778e-07	1.2767823015330891e-05
MIR6820	1	0.927	0.91549	6.50692920374547e-05	0.000176682	5.02218	7.839500021472839e-07	1.2777432056751158e-05
ZNF626	4	0.5131	0.500803	0.000238525	0.000150511	5.02187	7.851506572585955e-07	1.278881904965647e-05
ZFP64	14	0.0354845	0.0375452	3.6051912137760956e-06	7.421311497995291e-06	-5.02162	7.861013948454271e-07	1.279612334420911e-05
PCDHGC5	14	0.678777	0.691271	0.000191291	0.000229945	-5.02138	7.870181474544003e-07	1.2802865457471805e-05
MIR1287	5	0.850112	0.859473	6.687272016181719e-05	0.000124808	-5.021	7.88477034589369e-07	1.2818412543818874e-05
RANBP9	8	0.146933	0.150706	1.1454294111119669e-05	1.5209446833939595e-05	-5.01988	7.928038907708027e-07	1.288053515139426e-05
C6orf64	6	0.107089	0.102826	3.620764841332763e-05	4.823326758654577e-05	5.01739	8.024819641383669e-07	1.3022450058323496e-05
STEAP3	20	0.55482	0.56471	0.000117821	0.000192209	-5.01737	8.025612008466296e-07	1.3022450058323496e-05
MGC23284	20	0.055881	0.0523962	1.295260028202726e-05	2.56086378962167e-05	5.01699	8.04071761158179e-07	1.3038655706877536e-05
CACNA2D2	24	0.490885	0.495374	2.9974278011804683e-05	5.5818431645605916e-05	-5.01662	8.05512927794519e-07	1.3053716180385096e-05
MTHFD2L	10	0.0501006	0.0547667	2.8288470971716814e-05	3.675017405729828e-05	-5.01529	8.107643628360677e-07	1.3130465443896264e-05
CACNA1C-IT3	4	0.820254	0.830537	0.000130478	0.000294303	-5.01516	8.112850683258911e-07	1.3130550899365994e-05
SR140	7	0.034035	0.0372568	1.2295680832093573e-05	1.548124070200587e-05	-5.0138	8.166859088870777e-07	1.3201188787372021e-05
ACTR10	7	0.0485599	0.0532215	2.0057279004133058e-05	2.845887779255535e-05	-5.0139	8.162901017019582e-07	1.3201188787372021e-05
ADAM15	12	0.115298	0.109568	5.275158887166608e-05	6.717006429309539e-05	5.0129	8.202821202233708e-07	1.3250911231889898e-05
SPINT4	1	0.716671	0.671656	0.00254184	0.00325869	5.01186	8.244542757370745e-07	1.3309868614956889e-05
C14orf129	3	0.914466	0.903942	7.296472306103101e-05	0.000145945	5.01169	8.251290899223561e-07	1.3312326514105144e-05
MLF2	13	0.0634929	0.0597628	2.4377424208137483e-05	2.4621625117118497e-05	5.01012	8.314852127857389e-07	1.340638341501057e-05
ENKD1	7	0.0444694	0.0408676	1.2722180609656846e-05	2.4843940753956e-05	5.00957	8.337287071128957e-07	1.343336126896965e-05
DUSP4	26	0.103295	0.0995155	1.1336192536319588e-05	2.7283064090774242e-05	5.00945	8.34213053091658e-07	1.343336126896965e-05
C2orf80	11	0.887592	0.873808	0.000114931	0.000254909	5.00726	8.43141349124567e-07	1.3568557087143615e-05
ANKRD18B	3	0.0628236	0.0843009	0.000319362	0.000482457	-5.00624	8.473384991827411e-07	1.3627492592601219e-05
LOC102723354	3	0.0230264	0.0266306	9.493113515774494e-06	1.927191062756526e-05	-5.00469	8.537711434337589e-07	1.371363170174969e-05
SLC28A3	9	0.784024	0.755565	0.000223253	0.000945437	5.00479	8.533484025944076e-07	1.371363170174969e-05
FGFR4	15	0.452311	0.443686	4.354771338299751e-05	9.900841075788385e-05	5.00445	8.548010203917885e-07	1.3721522365772407e-05
TOMM40L	15	0.27004	0.266817	2.7777739608596964e-05	2.540872711371457e-05	5.00404	8.564950039274886e-07	1.3740056816783863e-05
ALS2	17	0.199386	0.195864	4.503719820207597e-06	1.8312841983044084e-05	5.00258	8.626079985177187e-07	1.38294139472869e-05
ARHGEF25	4	0.232685	0.237385	6.032953818915618e-05	3.6462452888316704e-05	-5.00242	8.632814291654717e-07	1.383150591697509e-05
NBAS	11	0.0632532	0.0675248	2.2149470698776987e-05	3.244871030506707e-05	-5.00223	8.640744872033082e-07	1.3835510723761331e-05
MTMR10	4	0.051237	0.055526	2.08782712984332e-05	2.995224732184691e-05	-5.00153	8.670391740349016e-07	1.3867695888732082e-05
MAP10	4	0.915711	0.920189	2.551737886728751e-05	2.820027803977449e-05	-5.0015	8.67173289528958e-07	1.3867695888732082e-05
CACFD1	3	0.026133	0.0291771	9.941521461650694e-06	1.046997223858586e-05	-5.00094	8.69511511292828e-07	1.3896364962474776e-05
MIR3151	1	0.848027	0.868923	0.000717639	0.000754768	-4.99911	8.773175451914817e-07	1.4005757714842254e-05
COL15A1	9	0.537045	0.546505	0.000226864	0.000113656	-4.99907	8.774559102213244e-07	1.4005757714842254e-05
MIS18BP1	4	0.496898	0.474723	0.000981128	0.00178515	4.99755	8.839994605448587e-07	1.410136897769585e-05
ZNF777	17	0.392395	0.387605	3.377154211163187e-05	4.8682985849308064e-05	4.99567	8.921166769763378e-07	1.4221947650796124e-05
BAI2	17	0.271194	0.262535	3.7464598477524136e-05	0.000103607	4.99547	8.929649567340021e-07	1.4226568025515136e-05
ABL1	21	0.279909	0.275246	2.5465526936515042e-05	3.9777900556278043e-05	4.99427	8.982022372867092e-07	1.4301063746799324e-05
TRADD	18	0.0521314	0.0550772	6.571342174362846e-06	1.270910623637535e-05	-4.99236	9.065965974981611e-07	1.4425701637267741e-05
LPXN	17	0.181875	0.185275	4.7134585299931575e-05	2.9064544544113982e-05	-4.99144	9.106681972160978e-07	1.4481443398302177e-05
IFIT1	4	0.0794572	0.0908226	0.000100319	0.000221184	-4.99111	9.121018406706186e-07	1.449519300753837e-05
YWHAE	8	0.363086	0.37095	0.000101151	0.000125614	-4.99014	9.164310146181e-07	1.4554912778925249e-05
NFIA-AS1	2	0.33359	0.283477	0.002479	0.00387695	4.98889	9.220271861135334e-07	1.4634668265571505e-05
RSRC1	13	0.160777	0.155156	3.674333585008492e-05	6.506198765746637e-05	4.98802	9.2590526790186e-07	1.4687071419551608e-05
SYT7	5	0.15361	0.160354	0.000129187	0.000105507	-4.98677	9.315749178717828e-07	1.4767810225752124e-05
C22orf41	9	0.218048	0.207535	7.931480364186399e-05	0.000258216	4.98629	9.337229383500394e-07	1.4783462930060443e-05
KLF17	10	0.873039	0.882938	0.000190956	0.000257752	-4.98637	9.333562962022566e-07	1.4783462930060443e-05
CUL4A	32	0.252259	0.254247	7.76002021165108e-06	1.1684215260683172e-05	-4.98599	9.350864663333401e-07	1.4795855732821019e-05
NFKBIZ	30	0.261892	0.253596	8.068986189094197e-05	0.000101108	4.98584	9.357868448162539e-07	1.4797746661510905e-05
LOC643441	2	0.797261	0.812132	0.000414882	0.000900616	-4.98571	9.363884893145694e-07	1.4798074916432168e-05
NOL11	13	0.18947	0.193781	4.181972435187137e-05	2.5595257007977903e-05	-4.9853	9.382168591050606e-07	1.481777711450801e-05
CSNK1D	13	0.209464	0.213953	8.397817195153466e-05	7.946394799909113e-05	-4.98463	9.413025212510094e-07	1.485729970809756e-05
TMEM170A	17	0.468382	0.464329	2.1351327975644076e-05	2.3353495013588417e-05	4.9841	9.43729027627214e-07	1.4886375838268284e-05
RTN4	27	0.154999	0.148226	4.4267076019627776e-05	5.618970532907314e-05	4.98361	9.459897097885128e-07	1.491280189162275e-05
DRAP1	18	0.252424	0.244053	9.631220523019308e-05	7.85841027226601e-05	4.98225	9.52232914622085e-07	1.4983405497219033e-05
MIR31	2	0.906636	0.893009	0.00015999	0.000254456	4.98237	9.516921194168225e-07	1.4983405497219033e-05
C11orf68	18	0.252424	0.244053	9.631220523019308e-05	7.85841027226601e-05	4.98225	9.52232914622085e-07	1.4983405497219033e-05
YDJC	10	0.423469	0.428889	3.052930265944233e-05	6.431744286605425e-05	-4.98212	9.528505720764652e-07	1.4983869335585154e-05
GDAP1	12	0.244872	0.236665	6.303273502163212e-05	0.000106823	4.98172	9.547021279078416e-07	1.5003724064436931e-05
GPIHBP1	5	0.781945	0.767719	0.000213252	0.00029144	4.98154	9.555309198069793e-07	1.5007490864416028e-05
PFDN4	6	0.164766	0.168563	4.291946026007569e-05	5.2120554296848833e-05	-4.98099	9.580664327974129e-07	1.5038042129090632e-05
KRTAP3-1	5	0.907786	0.896933	6.779114421720245e-05	0.000152217	4.9807	9.594468593943602e-07	1.5050436418147368e-05
NNT	20	0.0506158	0.0548706	1.3164828762851201e-05	2.4468323160967136e-05	-4.9795	9.650189931795918e-07	1.511922438576267e-05
SFRS12	16	0.147054	0.152043	2.1083599152627897e-05	3.577846833526327e-05	-4.97963	9.64427597000006e-07	1.511922438576267e-05
LOC101927686	2	0.864616	0.881152	0.000184466	0.00045107	-4.97854	9.695550035325113e-07	1.518095495697033e-05
JCHAIN	2	0.850975	0.827503	0.000412321	0.000903543	4.97796	9.722881862456035e-07	1.5205059266179711e-05
GIMAP8	15	0.299667	0.311018	0.000118144	0.000198463	-4.97796	9.722820204631286e-07	1.5205059266179711e-05
CCDC38	16	0.158736	0.154398	1.3273386835821074e-05	2.1356991748641337e-05	4.97745	9.746859219097625e-07	1.5233204822485398e-05
HMGN4	18	0.175884	0.168664	2.9331648405820858e-05	4.853314769254909e-05	4.97656	9.788817762487725e-07	1.528940113423512e-05
HSPB3	5	0.914794	0.907405	4.8713841587980504e-05	9.363267314560767e-05	4.97638	9.797610571835232e-07	1.5293757923866576e-05
RPS21	13	0.0256762	0.0233918	3.024292904436904e-06	6.589642688989316e-06	4.97584	9.823053361625507e-07	1.532408355097427e-05
TSSC2	1	0.944281	0.938015	4.4515985183131645e-05	4.881784220193216e-05	4.97554	9.837444962076519e-07	1.533714261988368e-05
PTPLB	10	0.033	0.0354833	9.706685896369576e-06	1.0170240353087262e-05	-4.9752	9.853697207130041e-07	1.5353084792149102e-05
DENND1A	12	0.50812	0.49917	0.000100123	0.000108009	4.97377	9.922337099460939e-07	1.545058298342099e-05
KCNMB4	9	0.0764886	0.0721139	2.7576682019892854e-05	6.017168774885404e-05	4.97316	9.951522483056353e-07	1.5478435495928236e-05
CDYL2	9	0.231916	0.23668	2.9224283996052945e-05	4.726682555012135e-05	-4.97315	9.952375796793112e-07	1.5478435495928236e-05
DYNLL2	12	0.322023	0.325787	1.2272542331374186e-05	1.3433243443744567e-05	-4.97235	9.991027507503978e-07	1.5529068075269302e-05
CPSF6	11	0.11798	0.114838	4.5147407226157416e-06	1.1406639550008556e-05	4.97194	1.0010906363272228e-06	1.5550478024656095e-05
TSHB	7	0.883688	0.865726	0.000225662	0.000476549	4.97161	1.0026619633004938e-06	1.5565395195051848e-05
FMR1	10	0.19525	0.298612	0.0100704	0.0220914	-4.97134	1.0039666318293224e-06	1.5573729910466983e-05
ZNF702P	4	0.0449938	0.0502317	2.708738675970616e-05	5.834477088953623e-05	-4.97125	1.0044215208203044e-06	1.5573729910466983e-05
PEX11G	7	0.112583	0.124176	6.932502011634799e-05	0.000147793	-4.96918	1.0145332666948836e-06	1.572094584492224e-05
ORMDL1	19	0.0448017	0.0479059	1.392504337656663e-05	1.4037318562906737e-05	-4.96756	1.0225323992925936e-06	1.5835266183573752e-05
TUB	17	0.512957	0.523568	0.000191314	0.000221102	-4.96684	1.0261175425803572e-06	1.588113268361762e-05
LOC101928327	2	0.750254	0.775941	0.000494391	0.0012343	-4.96621	1.0292638836869607e-06	1.5920156306572754e-05
STAT2	12	0.269306	0.266036	2.32873586189044e-05	2.3070182585535037e-05	4.96577	1.0314475442643523e-06	1.5936311388046507e-05
BAT2L2	9	0.205931	0.200155	3.717197924020623e-05	6.147846455367436e-05	4.96575	1.0315594692399878e-06	1.5936311388046507e-05
TMEM81	6	0.862613	0.845454	0.00017125	0.000431321	4.96538	1.0333718154944759e-06	1.595463454528592e-05
FLJ45244	11	0.0997257	0.0907078	2.6641214302729657e-05	0.000267328	4.96433	1.038646465699001e-06	1.602635900283589e-05
HM13	17	0.290083	0.298199	0.000105442	0.000208216	-4.96383	1.0411741412263704e-06	1.6055636348511978e-05
ASB6	5	0.191281	0.195702	6.899997503715127e-05	3.8378493814309306e-05	-4.96243	1.04822809828321e-06	1.615463448503616e-05
MIR769	7	0.880955	0.869048	4.8170898604681545e-05	0.000143044	4.96228	1.0490256310754179e-06	1.6157151119495933e-05
GIPC3	5	0.251717	0.256682	5.277948527376162e-05	6.552230887735861e-05	-4.96196	1.0506304012869595e-06	1.6172090315882354e-05
GAR1	13	0.0476447	0.0514176	1.7260418898580883e-05	2.463545678670159e-05	-4.96127	1.0541687567170817e-06	1.6216756689231675e-05
RPS6KA2-IT1	5	0.875579	0.885956	0.000111589	0.000209737	-4.96009	1.0601748344659609e-06	1.6299308333144452e-05
FLT3LG	13	0.152095	0.155249	9.174328982284962e-06	2.361280047734688e-05	-4.95992	1.0610400258243997e-06	1.6302771204991907e-05
CD207	5	0.798593	0.810134	0.000305633	0.000285456	-4.9588	1.0668243107137828e-06	1.6381765711533223e-05
TPCN2	11	0.224944	0.217207	0.000102935	7.775592147995482e-05	4.95743	1.0739018167846628e-06	1.648051131481282e-05
LINC01476	1	0.863626	0.832557	0.000433166	0.00164194	4.95705	1.075910624197863e-06	1.6501398646261624e-05
MIR548L	4	0.9269	0.921289	3.524441161155802e-05	4.608359916722e-05	4.9557	1.0829577874725427e-06	1.6596643861323153e-05
DGCR6	12	0.0786215	0.085142	0.000129375	6.673395097433731e-05	-4.95561	1.0834236993672385e-06	1.6596643861323153e-05
CALR	12	0.050913	0.047378	1.4748601231200215e-05	1.912110027276069e-05	4.95536	1.0847171883183976e-06	1.6606472579574028e-05
ANAPC11	28	0.307748	0.31065	1.4276586185259856e-05	1.1814847665688658e-05	-4.95513	1.0859217822970721e-06	1.661492937178253e-05
HRNR	6	0.815883	0.799177	0.000252506	0.000394824	4.95198	1.1025992591176738e-06	1.6859973665079676e-05
FLJ13197	16	0.0668777	0.0742121	9.087053769891818e-05	8.56370629948493e-05	-4.95162	1.1045109990403355e-06	1.6876704190446296e-05
EXOC7	14	0.0882094	0.0967305	0.000102412	0.000105298	-4.95152	1.105018354844531e-06	1.6876704190446296e-05
SNORD91B	2	0.92714	0.919145	8.381848097045975e-05	9.52969238799508e-05	4.9501	1.1126115215458443e-06	1.697855087314552e-05
FAM127A	8	0.0941683	0.215707	0.0162623	0.0318226	-4.95003	1.113019821713563e-06	1.697855087314552e-05
CXorf40B	14	0.103684	0.222874	0.0115106	0.0280755	-4.94984	1.1140086272041785e-06	1.6983464858184586e-05
FASTKD1	8	0.174222	0.167375	0.000111908	0.000100775	4.94971	1.1147204623851448e-06	1.698415297802725e-05
TMEM150A	17	0.0961735	0.088498	5.255190341061713e-05	9.274155769683832e-05	4.94921	1.1174252578560394e-06	1.7015187354382905e-05
IGFLR1	3	0.245623	0.257768	0.000198028	0.000374938	-4.9487	1.120201343125827e-06	1.702692673993463e-05
MRAP	11	0.858661	0.849146	6.520390455703112e-05	0.000115041	4.94884	1.1194167248402107e-06	1.702692673993463e-05
SCGB1A1	6	0.832797	0.843445	0.000153684	0.000198463	-4.94877	1.1198256622921715e-06	1.702692673993463e-05
ATP1B2	17	0.238214	0.232379	4.194027517895744e-05	6.554928726627292e-05	4.94804	1.1237445347392701e-06	1.7070597508934353e-05
VCP	10	0.388601	0.38475	6.990586448365882e-06	1.8978930500383136e-05	4.94705	1.1291557652771406e-06	1.7142576353060285e-05
C9orf130	7	0.154453	0.149502	7.686634434179605e-06	2.6662435191599303e-05	4.94668	1.1311564367519878e-06	1.7152506087057672e-05
C9orf102	7	0.154453	0.149502	7.686634434179605e-06	2.6662435191599303e-05	4.94668	1.1311564367519878e-06	1.7152506087057672e-05
LINC01581	4	0.830802	0.845777	0.000358885	0.0005157	-4.94555	1.1373391829632975e-06	1.7235999813200476e-05
ADTRP	1	0.751854	0.780787	0.000692466	0.00111248	-4.9424	1.1547448204172665e-06	1.748937235441728e-05
NCRNA00081	14	0.0645901	0.0605408	2.311928114629147e-05	2.597506655902849e-05	4.94099	1.1626350585906664e-06	1.759841242875652e-05
LMO7-AS1	3	0.125558	0.15036	0.000538962	0.000573547	-4.93879	1.1750101687798724e-06	1.7775168675574374e-05
LACAT8	6	0.840381	0.849703	0.000120416	0.000246548	-4.9384	1.1772693660408441e-06	1.7798775726937985e-05
PSMB1	13	0.0660522	0.061993	2.1164029760430698e-05	4.350595416577794e-05	4.93808	1.1790443396892227e-06	1.7815038288008866e-05
ASCL3	7	0.885556	0.870731	0.000103082	0.000332823	4.93691	1.1857123600138783e-06	1.7905170344607915e-05
C9orf173-AS1	1	0.0177093	0.0195072	4.91983168922297e-06	3.7905670675043495e-06	-4.93678	1.1864460510873228e-06	1.7905635753228405e-05
CELA3A	1	0.86362	0.836943	0.000428855	0.00109793	4.93642	1.1885359189779304e-06	1.7926555675525624e-05
CATSPERG	14	0.139721	0.143722	4.060811114520737e-05	2.9664917028067322e-05	-4.93623	1.1896113450415006e-06	1.7932159180433273e-05
RCOR2	8	0.135893	0.144781	7.37581165338314e-05	8.798577040403255e-05	-4.93457	1.1991908712013987e-06	1.806587075331498e-05
C6orf114	14	0.150958	0.157289	2.479295550877844e-05	4.096633224016284e-05	-4.93442	1.2000146708520273e-06	1.8067596773023283e-05
UBIAD1	11	0.124057	0.128589	1.2135791047994315e-05	2.7868844193507943e-05	-4.93392	1.2029539200097166e-06	1.8101152458504153e-05
LOC100132356	4	0.11923	0.109274	7.67213880071067e-05	9.904373217455842e-05	4.93333	1.2063661779560783e-06	1.8130354901904347e-05
POFUT2	17	0.18231	0.191074	6.437652502112172e-05	0.000123522	-4.93309	1.2077414040640502e-06	1.8130354901904347e-05
LOC100506639	4	0.11923	0.109274	7.67213880071067e-05	9.904373217455842e-05	4.93333	1.2063661779560783e-06	1.8130354901904347e-05
LOC642852	17	0.18231	0.191074	6.437652502112172e-05	0.000123522	-4.93309	1.2077414040640502e-06	1.8130354901904347e-05
LOC100131635	8	0.886359	0.892783	5.405867170896514e-05	8.903940990181614e-05	-4.93274	1.2098100208320993e-06	1.8150639754502603e-05
RAG1AP1	9	0.140191	0.144193	3.07833494270024e-05	6.118292179952791e-05	-4.93261	1.2105176425083385e-06	1.8150639754502603e-05
C8orf40	11	0.260523	0.25519	2.121287664927673e-05	4.357971020765003e-05	4.93133	1.2180372350822927e-06	1.825264621395377e-05
MIR652	1	0.868601	0.853905	0.000525736	0.00140417	4.93027	1.2242435477194331e-06	1.8334864419842774e-05
LINC01572	4	0.240257	0.233056	2.6454033582738198e-05	7.226821943254522e-05	4.92844	1.2351181963557303e-06	1.8486860195159947e-05
LINC01405	2	0.616186	0.604129	0.000340561	0.000166043	4.92784	1.2386336063132733e-06	1.8528591380405542e-05
SNORD86	10	0.80993	0.821319	0.000151238	0.000302908	-4.92769	1.2395739138744434e-06	1.8531775502318923e-05
AK2	11	0.123333	0.126825	8.034959107481511e-06	3.118424571058614e-05	-4.92681	1.24481356636041e-06	1.859919390207123e-05
TTTY13	1	0.748551	0.56686	0.032013	0.0546665	4.92643	1.2471108443833816e-06	1.8622595991012102e-05
INSL5	7	0.910185	0.899957	5.8918511158293265e-05	0.000132235	4.92622	1.2483665071430928e-06	1.862628766126413e-05
SPX	2	0.878698	0.863344	0.000225964	0.00035284	4.92614	1.2488203856894655e-06	1.862628766126413e-05
C1orf204	7	0.582329	0.570136	0.000128557	0.000253962	4.92511	1.255052933219947e-06	1.870829343111653e-05
EDN1	10	0.0542974	0.0508749	2.4406094893559217e-05	2.6387839119016682e-05	4.92461	1.2580542364686914e-06	1.873111144011684e-05
FAM26D	18	0.770878	0.755313	0.00014944	0.000357067	4.92473	1.2573420912565406e-06	1.873111144011684e-05
XKR3	1	0.909763	0.896325	9.038969138315554e-05	0.000261415	4.9242	1.26053415210315e-06	1.8757072152352656e-05
XCR1	4	0.917649	0.926181	9.176050560960296e-05	0.000113465	-4.92365	1.263860764976848e-06	1.879559427191197e-05
TTC39C	35	0.623021	0.629471	7.807759012992212e-05	8.623166319708791e-05	-4.9235	1.2648084982433895e-06	1.8798714406505452e-05
PRPF3	9	0.255772	0.264313	0.000110117	0.000140915	-4.92207	1.2735258069965211e-06	1.891724194357806e-05
GSG2	17	0.181137	0.184077	1.0340160091526305e-05	1.6970304816574337e-05	-4.92128	1.2783608198122658e-06	1.897563847232459e-05
KIAA1012	11	0.0469129	0.0508191	1.6509627752922107e-05	2.1763238654183948e-05	-4.92118	1.2789468599403857e-06	1.897563847232459e-05
C6orf150	5	0.0282906	0.0251079	6.576784637125637e-06	1.2586886001576743e-05	4.9192	1.2911964921874437e-06	1.9146234364653745e-05
TTC39A-AS1	7	0.745189	0.75366	5.7404187389760685e-05	0.000145819	-4.91874	1.2940733295698183e-06	1.9166580273715765e-05
TOP2B	11	0.0287637	0.0308765	7.416442377125478e-06	7.625746475305013e-06	-4.9188	1.2936675619172244e-06	1.9166580273715765e-05
MIR1262	3	0.907432	0.895244	7.846512870545031e-05	0.000193277	4.91855	1.2952716320350224e-06	1.9173181188897268e-05
CASP9	12	0.0663795	0.0776545	0.000144929	0.000204711	-4.91763	1.3010024037287955e-06	1.9246827081876343e-05
PANX2	14	0.126513	0.134857	4.80721130706585e-05	9.127545526143988e-05	-4.91745	1.3021235077867192e-06	1.9252232362662028e-05
SRD5A1	15	0.141059	0.145356	2.1841097537683594e-05	2.8973016915999084e-05	-4.91612	1.310472191536163e-06	1.935320526341087e-05
NSUN2	15	0.141059	0.145356	2.1841097537683594e-05	2.8973016915999084e-05	-4.91612	1.310472191536163e-06	1.935320526341087e-05
LDHB	18	0.138919	0.140956	3.3863716479009106e-06	8.72283028845291e-06	-4.91364	1.3261551924937166e-06	1.9573466702652046e-05
TTC37	18	0.166941	0.161288	4.344858011135119e-05	5.7690854346667066e-05	4.91302	1.3301005561871726e-06	1.9620331018452935e-05
LOC727677	2	0.934112	0.926817	4.1473930887475665e-05	7.40944642122545e-05	4.91147	1.3400012243950308e-06	1.9754937032096878e-05
TM7SF3	8	0.0987604	0.104462	3.6998994337419545e-05	5.666896612453465e-05	-4.90683	1.3701795432671278e-06	2.0188157238131915e-05
MCM3AP-AS1	5	0.0284726	0.032933	2.3182498558629838e-05	3.658695239088495e-05	-4.90611	1.3749545764758957e-06	2.024680221718118e-05
THAP7	16	0.0332095	0.0353093	5.586225589601472e-06	1.0549613410172063e-05	-4.90576	1.3772474251241806e-06	2.0268849309669847e-05
IFT22	2	0.49032	0.501678	6.886668879297665e-05	0.000299001	-4.90501	1.3822064635409774e-06	2.0318355256033698e-05
MIR205HG	1	0.916844	0.903422	0.000155231	0.000246732	4.90506	1.3818629515066344e-06	2.0318355256033698e-05
LOC101929294	18	0.745178	0.730676	0.000116252	0.000314144	4.90427	1.3870875314366618e-06	2.0378347672058224e-05
LINC01089	2	0.0448386	0.0412019	1.896467206100049e-05	2.2297733985361612e-05	4.90299	1.395612874275353e-06	2.0491779811045887e-05
LOC100505918	2	0.810041	0.827783	0.000191989	0.000478673	-4.90254	1.398682069046602e-06	2.0525014809310016e-05
LOC441897	3	0.724681	0.742397	0.00109195	0.000951456	-4.90038	1.4132176447664976e-06	2.0726378526440143e-05
LOC102723439	1	0.918047	0.908194	8.061965126988604e-05	0.000149918	4.8998	1.4171451113871699e-06	2.077202054809445e-05
LINC00299	3	0.420552	0.40129	0.00045649	0.000739047	4.89808	1.4288687441619414e-06	2.0931817859416594e-05
TMPRSS2	17	0.272089	0.279806	8.232477166156079e-05	9.977649997978155e-05	-4.89719	1.4349646681178714e-06	2.1009037310518836e-05
FAM120C	9	0.194027	0.303874	0.0116601	0.0246921	-4.89626	1.4413505657324626e-06	2.106621093633648e-05
GRHL1	7	0.267015	0.2714	2.6213046131388986e-05	3.0105733437171796e-05	-4.89648	1.4398514231712176e-06	2.106621093633648e-05
MIR4423	1	0.916588	0.907545	7.366578759061085e-05	0.000126613	4.8963	1.4410968774952278e-06	2.106621093633648e-05
SNORD116-27	1	0.407888	0.371331	0.00131881	0.00149819	4.89533	1.447821361055673e-06	2.1148652048677335e-05
MIR1243	2	0.875982	0.856954	0.000339713	0.000516165	4.89474	1.4518692461588873e-06	2.11956269603998e-05
EFCAB7	21	0.142823	0.139568	8.218040088304783e-06	1.2563604564045296e-05	4.89435	1.4546136426510634e-06	2.1223529522643662e-05
VCL	11	0.184059	0.187056	1.535417010766671e-05	2.442397654539758e-05	-4.8941	1.4563290615816596e-06	2.1236395445788655e-05
ZNF192	11	0.190591	0.195364	3.434808111353411e-05	4.87090176405903e-05	-4.89322	1.4624573170909479e-06	2.1310437778289257e-05
ZBTB5	10	0.21833	0.214467	9.754611736334579e-06	1.9398478167772863e-05	4.89313	1.4630797124328913e-06	2.1310437778289257e-05
RLN3	11	0.853491	0.841464	0.000198146	0.000208938	4.89265	1.4664724400053181e-06	2.1347648805220274e-05
TMIGD1	8	0.81489	0.80023	7.445230883708165e-05	0.000262767	4.89218	1.469790300592462e-06	2.1383728102565942e-05
MGC34034	2	0.912419	0.901553	8.878487832335596e-05	0.000175238	4.88951	1.4886793311475581e-06	2.164617920147491e-05
MIR607	6	0.909123	0.897582	8.010944264503101e-05	0.000197373	4.88862	1.4950317612952035e-06	2.1713759474911807e-05
TEP1	13	0.22375	0.226579	1.6053536813575966e-05	1.6666469515294986e-05	-4.88864	1.4948997304092261e-06	2.1713759474911807e-05
DDX39	13	0.141451	0.147122	4.8115855002845544e-05	3.4739157187611825e-05	-4.88583	1.5150598749427066e-06	2.1992108441119916e-05
MUL1	13	0.283969	0.277987	5.051150477066131e-05	5.2722540646318426e-05	4.88552	1.5173316850617018e-06	2.201254252673511e-05
EDC4	15	0.419344	0.41206	4.0841307331544204e-05	9.081051563455423e-05	4.88447	1.524948809462269e-06	2.2110455845789016e-05
CTDSP1	23	0.179489	0.17509	2.3850528415485735e-05	2.1195482755257583e-05	4.88331	1.5333968560736847e-06	2.221104859517133e-05
TAF1D	21	0.164332	0.167727	1.4849843224572533e-05	3.428374853338725e-05	-4.88328	1.533630401527237e-06	2.221104859517133e-05
C6orf136	25	0.218125	0.22303	3.7605254917831645e-05	4.6915882950998625e-05	-4.88286	1.5367321007605386e-06	2.2230692939735786e-05
KIAA1107	3	0.89087	0.872262	0.000165679	0.000497289	4.88297	1.5359178194218577e-06	2.2230692939735786e-05
LRRC40	18	0.0939922	0.0958947	5.628863649254204e-06	6.942216895413241e-06	-4.8827	1.5378840877856496e-06	2.223473163242873e-05
IRF2BP1	16	0.223358	0.217199	3.817360213925287e-05	4.445419635428127e-05	4.88178	1.5446511764161345e-06	2.2319902846965983e-05
PSG3	1	0.553968	0.567442	0.00032224	0.000495283	-4.88136	1.5477454115692473e-06	2.2351935578076288e-05
RNU4ATAC	7	0.0333832	0.0309883	1.5120738306532673e-05	6.1752694295000255e-06	4.88084	1.5516065600730229e-06	2.2395001199920827e-05
PTK7	12	0.22413	0.218293	5.400007609451032e-05	6.943100764960235e-05	4.87923	1.563578173912885e-06	2.2555013578952856e-05
FTSJ1	19	0.252401	0.329546	0.00603545	0.0125796	-4.87909	1.5646382409782877e-06	2.255753208201578e-05
AKR1C4	5	0.833229	0.81523	0.000230482	0.00047933	4.87835	1.5701486797256352e-06	2.2611383615608e-05
ALDOA	34	0.23325	0.229121	2.0995728505846876e-05	2.4671971635183635e-05	4.87837	1.570004706079033e-06	2.2611383615608e-05
PI4KA	23	0.494342	0.498829	3.986701974795522e-05	3.756540870062741e-05	-4.87718	1.5789980676679722e-06	2.2713142729441893e-05
NOTCH3	5	0.251196	0.268319	0.000186407	0.000472673	-4.87725	1.5784473663275778e-06	2.2713142729441893e-05
PPP3CC	12	0.185708	0.192314	6.0987019606402084e-05	5.597685332143714e-05	-4.87602	1.5877006837462728e-06	2.2825437312887304e-05
C15orf58	11	0.135513	0.140169	5.110406133040538e-05	3.461503687467566e-05	-4.87531	1.5931076403186949e-06	2.2890252192396363e-05
RNF219-AS1	2	0.522569	0.510068	0.000122811	0.000216176	4.87516	1.5942550109564548e-06	2.2891206003040565e-05
AHR	10	0.356983	0.363905	5.5273511026801175e-05	9.917041952912456e-05	-4.87507	1.5949711739115605e-06	2.2891206003040565e-05
C2orf83	6	0.89204	0.878495	0.000127385	0.000265048	4.87432	1.6006324675286342e-06	2.2959522584623847e-05
DLX2	13	0.0343956	0.0365241	7.702558447381246e-06	8.216536364430715e-06	-4.87218	1.617032761777111e-06	2.3168678068769352e-05
SNORD116-1	6	0.811755	0.824842	0.000378516	0.000364751	-4.87229	1.6162464824456727e-06	2.3168678068769352e-05
GALNT4	17	0.0821226	0.0867177	2.3588166627645816e-05	3.753904147900768e-05	-4.86996	1.634237236052912e-06	2.3402020004748696e-05
EXOC6B	10	0.538816	0.529957	0.000156628	0.00020477	4.86839	1.6465398986028864e-06	2.355171472033045e-05
LMO1	12	0.143856	0.135646	0.000156062	0.000116261	4.8684	1.6464662023512432e-06	2.355171472033045e-05
HLA-G	2	0.450516	0.469037	0.000445777	0.00058036	-4.8681	1.6488112246619434e-06	2.3570968545602135e-05
GMFG	9	0.2415	0.23648	3.968809564344824e-05	3.76221306120379e-05	4.86757	1.6529850858260023e-06	2.361738365755323e-05
HNRNPH1	20	0.233586	0.23005	2.0218621600498137e-05	2.6940659187131386e-05	4.86635	1.662621623226439e-06	2.3741752159021036e-05
LOC440926	11	0.0710953	0.0678701	9.430619421381184e-06	2.7705722867924305e-05	4.86549	1.6694356277468648e-06	2.3821844756426534e-05
CHMP2A	11	0.108123	0.105511	3.7448499573985696e-06	9.393389500686424e-06	4.86529	1.6710357833065445e-06	2.3821844756426534e-05
LINC01487	2	0.889862	0.896974	0.000137246	0.000128807	-4.86535	1.6705848818551651e-06	2.3821844756426534e-05
PON2	13	0.246609	0.251181	2.0680539556929936e-05	4.2890302710283304e-05	-4.86363	1.6842609702661314e-06	2.399695090465867e-05
FAM19A5	19	0.353306	0.360468	7.664822598240465e-05	0.000137233	-4.86332	1.686787110720604e-06	2.401950902493426e-05
JAZF1	14	0.351588	0.341059	4.8807338137599344e-05	0.000153234	4.8619	1.6981941422169391e-06	2.4168433392724316e-05
TIPIN	14	0.349971	0.35253	6.14716700846363e-06	1.0168029968056228e-05	-4.86165	1.7002154325893523e-06	2.4183689639985342e-05
ZNF732	2	0.898451	0.906493	0.000136328	0.000113246	-4.86061	1.7086715695594487e-06	2.4290406380874416e-05
MCM6	6	0.18216	0.184291	4.924112651211102e-06	8.423324772154074e-06	-4.85955	1.7173184923504328e-06	2.439971477558688e-05
NRF1	30	0.428431	0.418573	8.15360115779759e-05	0.000155333	4.85713	1.7372128672702362e-06	2.4668616384453327e-05
FAM82A1	13	0.502425	0.496021	4.63856325197501e-05	6.0596979856206496e-05	4.85614	1.7454195823346364e-06	2.4771344768788226e-05
VPS4B	11	0.117031	0.119715	1.2764587597313136e-05	8.199573969876768e-06	-4.85529	1.7524565831584357e-06	2.485736718037926e-05
SNORA24	12	0.0731092	0.0803514	3.9244997184080174e-05	0.000136831	-4.85226	1.7778626054314103e-06	2.5189682910659167e-05
SNHG8	12	0.0731092	0.0803514	3.9244997184080174e-05	0.000136831	-4.85226	1.7778626054314103e-06	2.5189682910659167e-05
LMLN-AS1	2	0.920136	0.908737	6.565245653777083e-05	0.000198573	4.85191	1.7808732545550731e-06	2.5218313596326005e-05
RPN2	23	0.101465	0.104131	2.17827067666771e-05	1.5326716955270094e-05	-4.85164	1.7831146629509647e-06	2.5236025577042122e-05
ECT2	10	0.432441	0.423243	6.914809340988582e-05	0.000139216	4.85039	1.7937145732292718e-06	2.5357868342406048e-05
CADM3	11	0.420954	0.431622	0.000118895	0.000168681	-4.85043	1.7933703735992333e-06	2.5357868342406048e-05
WIPF2	17	0.292368	0.29512	1.0115155459527738e-05	1.6496764923558484e-05	-4.84933	1.8027694379364092e-06	2.5471742335790366e-05
SNORD116-25	2	0.747217	0.771563	0.000784822	0.00101545	-4.84869	1.8083292916923416e-06	2.553613564626519e-05
CCDC132	10	0.0382263	0.0359211	4.493938102284988e-06	7.71554025489923e-06	4.84807	1.8136391819899175e-06	2.5596929729192878e-05
TMEM245	4	0.226939	0.212447	0.000106426	0.000342348	4.84706	1.8223735124112698e-06	2.5691735046307192e-05
MIR15A	3	0.875156	0.859329	0.00016556	0.000395999	4.84711	1.821946691040898e-06	2.5691735046307192e-05
METTL22	6	0.484607	0.469494	0.000457036	0.000197719	4.84654	1.8268437670240052e-06	2.573105874144708e-05
TAC4	11	0.855558	0.862714	8.826213452607644e-05	0.000120254	-4.84638	1.8281929861440321e-06	2.573105874144708e-05
ANKRD46	23	0.53936	0.534076	1.9799050915617535e-05	4.4109489343176705e-05	4.84649	1.8272643151682776e-06	2.573105874144708e-05
TECPR2	19	0.0934674	0.0973236	1.7778333968174657e-05	2.4992908176128265e-05	-4.84609	1.8307833297901012e-06	2.5753288418775722e-05
CSDA	6	0.0276855	0.0306691	6.6958830735167295e-06	1.6559613326637973e-05	-4.84522	1.8383035346147608e-06	2.584480272864847e-05
COX7A2L	13	0.102833	0.104729	3.663334179070449e-06	8.523139843901017e-06	-4.84115	1.8741537237122862e-06	2.632786004933901e-05
SNORD97	5	0.915563	0.909459	5.530884548637463e-05	5.670561502123704e-05	4.84109	1.874729661609459e-06	2.632786004933901e-05
LOC100286948	3	0.830013	0.813525	0.000323709	0.000422602	4.84025	1.8821730105891579e-06	2.640592041580083e-05
ZNF267	12	0.379281	0.371031	0.000123387	9.856894862336326e-05	4.84023	1.8823611962745556e-06	2.640592041580083e-05
NPTN	12	0.301776	0.305027	2.5868574150478416e-05	2.711725818184091e-05	-4.83952	1.888711578019836e-06	2.648042237207227e-05
DDAH2	31	0.149354	0.146197	2.7425642306243907e-05	1.8694103602420528e-05	4.83889	1.8943814124217836e-06	2.654530609540426e-05
PDSS2	11	0.15836	0.154524	1.4392593962569572e-05	3.9915276418107546e-05	4.83803	1.9021005529117294e-06	2.6638818903477904e-05
ADGRF4	3	0.758027	0.784997	0.00163224	0.00162932	-4.83734	1.9083127969589385e-06	2.6711136539851076e-05
MYCBP	12	0.163109	0.157095	3.4184937191610453e-05	6.65131104431559e-05	4.83596	1.9208163192504968e-06	2.68713870032435e-05
UGT2B11	2	0.818726	0.788924	0.000817207	0.00168451	4.83447	1.9344866256486912e-06	2.704777540526916e-05
NCK1	25	0.412982	0.40602	3.59700775247402e-05	7.222595624857724e-05	4.83379	1.9406610064443096e-06	2.707466546504315e-05
LOC168474	1	0.875277	0.856991	0.000167901	0.000553736	4.83403	1.9384654995090986e-06	2.707466546504315e-05
OLFML2B	13	0.0955864	0.0913495	1.928654820097364e-05	4.388170928966819e-05	4.83386	1.940057836790032e-06	2.707466546504315e-05
CIPC	3	0.0718645	0.078689	9.90693915480541e-05	0.000141625	-4.83383	1.940305115710662e-06	2.707466546504315e-05
SUMO4	10	0.887794	0.872215	0.00032697	0.000286916	4.83342	1.944132616146559e-06	2.7093423630379426e-05
CHMP4A	9	0.432936	0.438842	3.825843237805562e-05	5.693969916130573e-05	-4.83344	1.9439358575857687e-06	2.7093423630379426e-05
ZMYM3	18	0.168586	0.257844	0.012414	0.0254199	4.83321	1.9460171945878608e-06	2.7104859503622612e-05
SH3GL1	9	0.0344406	0.0382251	8.997530030704216e-06	1.937065908571221e-05	-4.83303	1.9477044793614927e-06	2.7113536399854658e-05
DPH3	12	0.186469	0.182686	7.715075087534186e-06	2.1746860560371337e-05	4.83274	1.9504025411573633e-06	2.713626692298407e-05
HSPC159	4	0.157244	0.139348	0.000347976	0.000537804	4.83169	1.960061149088416e-06	2.725576297654334e-05
SYNM	9	0.130638	0.141433	8.515882261807467e-05	0.000153228	-4.83034	1.9726342088167697e-06	2.7415633644084672e-05
HSBP1	10	0.332418	0.319858	0.000436521	0.000156833	4.82923	1.9830640791462016e-06	2.7545560205152393e-05
IQCF6	6	0.893647	0.899197	3.564555167086241e-05	6.60975424073239e-05	-4.82845	1.9903894417537274e-06	2.7632245792194116e-05
DNAJA1	13	0.163704	0.168392	2.2126881769831235e-05	2.671061962595854e-05	-4.82792	1.9954349110502317e-06	2.767297461212383e-05
KCNA7	8	0.393666	0.41525	0.000456587	0.000817759	-4.82791	1.99549575515099e-06	2.767297461212383e-05
ZNF358	12	0.423244	0.428669	2.30097220165351e-05	7.209318873361373e-05	-4.8248	2.0251025045165818e-06	2.8068273287573404e-05
METTL5	10	0.303865	0.301205	1.1179543435096726e-05	1.5085195732296469e-05	4.82462	2.026743079173076e-06	2.8075736781910884e-05
MIR3671	2	0.880401	0.862865	0.0002517	0.000482097	4.82406	2.032211342899374e-06	2.8136186934979106e-05
MIR758	14	0.84465	0.854552	0.000197523	0.000277059	-4.82275	2.0448222072372544e-06	2.8295407783470425e-05
CCDC113	12	0.409021	0.413808	3.6626460602733754e-05	3.5418309193547405e-05	-4.82231	2.049073681378091e-06	2.8334886198985346e-05
GSTA2	1	0.856203	0.872813	0.0004275	0.000492182	-4.82222	2.049899715985476e-06	2.8334886198985346e-05
LOC101928030	1	0.800022	0.823203	0.00101313	0.00101096	-4.82195	2.052551159617997e-06	2.8340780916676677e-05
LOC101930452	1	0.800022	0.823203	0.00101313	0.00101096	-4.82195	2.052551159617997e-06	2.8340780916676677e-05
CLTC	14	0.0316097	0.0337284	3.3684680354098574e-06	7.735833263011772e-06	-4.8218	2.0539561275655435e-06	2.8344817090862522e-05
GALNT18	6	0.635125	0.640642	6.913983278363675e-05	9.538000173181772e-05	-4.82134	2.058470549799929e-06	2.839173646786854e-05
CFL1P1	2	0.0448966	0.0400323	1.9720762874172698e-05	2.9691115633664788e-05	4.8208	2.0637158181399174e-06	2.8448679906447182e-05
ARSA	12	0.10784	0.116155	0.000120369	0.000171842	-4.81993	2.072258189534284e-06	2.8548866328306617e-05
TMEM170B	7	0.117466	0.110717	5.793546550058189e-05	9.51184597213517e-05	4.81983	2.073224836403032e-06	2.8548866328306617e-05
LGALS7	2	0.772	0.75034	0.000579356	0.000597439	4.8182	2.089272511065443e-06	2.8754304278439846e-05
HAO2	7	0.837581	0.823108	0.000141284	0.000296213	4.81665	2.10461624543333e-06	2.894983739331214e-05
SERPINA2	5	0.871315	0.883019	0.00019028	0.000333857	-4.81639	2.1071367670376915e-06	2.8968866238686017e-05
MORF4	1	0.723167	0.761227	0.00244054	0.00251822	-4.8161	2.110038061699424e-06	2.8993106592121267e-05
SUPT20HL1	2	0.896778	0.853037	0.0010707	0.00240694	4.81599	2.1111868725329426e-06	2.8993253680742162e-05
PCF11	12	0.0333267	0.0351709	4.221740747771443e-06	7.814811601097904e-06	-4.81474	2.1236247295977754e-06	2.9148351285831532e-05
TMEM251	6	0.176238	0.178282	3.846843279585008e-06	9.049375910027272e-06	-4.81423	2.128818428889524e-06	2.9203903864276053e-05
MACROD2-AS1	2	0.911491	0.901412	8.41313985810837e-05	0.000133148	4.81368	2.1343354214691073e-06	2.9263829312123525e-05
OR10Q1	7	0.885283	0.871925	0.000202244	0.000347984	4.8126	2.145206701322638e-06	2.939706332232071e-05
ZC3H12C	8	0.125856	0.132113	0.0001429	6.93980723963305e-05	-4.81183	2.153021920245562e-06	2.9488297536696608e-05
HTN1	2	0.793196	0.755999	0.00132135	0.00192226	4.81093	2.1621797368045466e-06	2.9597812356311564e-05
STK4-AS1	4	0.547451	0.558491	0.000337496	0.00036298	-4.80987	2.173004553983394e-06	2.9730016655599875e-05
PIK3CB	10	0.829774	0.810795	0.000205309	0.000565831	4.8096	2.1758364946427977e-06	2.975278298498404e-05
DLX5	22	0.138909	0.131884	0.000119682	0.000173939	4.80919	2.1800685233085643e-06	2.979465967343652e-05
FLJ20184	3	0.929218	0.922292	5.0723011839789215e-05	7.642770520238133e-05	4.80605	2.21250688069885e-06	3.0221776292655874e-05
CALB2	10	0.134308	0.123429	0.000145794	0.000147981	4.80553	2.2179320790850573e-06	3.0263427806476616e-05
HIGD1C	3	0.903465	0.910894	9.110275605766771e-05	0.000137046	-4.80557	2.217550791207509e-06	3.0263427806476616e-05
LOC255411	1	0.785204	0.742406	0.00146496	0.00266964	4.80393	2.2347533751590547e-06	3.0473146642586394e-05
LINC00637	2	0.0207752	0.0227791	4.767829516815797e-06	9.275651750363378e-06	-4.80384	2.2356942522078106e-06	3.0473146642586394e-05
HSD17B3	4	0.840643	0.852685	0.000137746	0.000352279	-4.80225	2.252507702766269e-06	3.068590038928915e-05
LINC00944	2	0.90902	0.896741	0.000104785	0.000196176	4.80116	2.264122901524817e-06	3.079473086831004e-05
LINC00943	2	0.90902	0.896741	0.000104785	0.000196176	4.80116	2.264122901524817e-06	3.079473086831004e-05
C18orf2	2	0.8904	0.879511	0.00010738	0.000160742	4.80136	2.2619905375835206e-06	3.079473086831004e-05
LTBP2	10	0.153673	0.160819	6.639459986814748e-05	6.274632351466667e-05	-4.80073	2.268700844079723e-06	3.08240821348965e-05
AICDA	2	0.864839	0.857354	9.046265839311168e-05	0.000146518	4.80084	2.2675310300449965e-06	3.08240821348965e-05
SRFBP1	9	0.0352435	0.0385454	8.924818024251347e-06	2.4309257285513638e-05	-4.80051	2.2710227039828414e-06	3.083918090829578e-05
CD5L	4	0.86481	0.879947	0.000200966	0.000353356	-4.80003	2.2761822552179166e-06	3.089277727846373e-05
H3F3AP4	8	0.153544	0.135925	0.00025381	0.00039329	4.7997	2.2797515086538387e-06	3.092474424012595e-05
GUCY1A2	10	0.0756135	0.0882618	0.000122414	0.000310279	-4.79666	2.312645243651186e-06	3.135425097499412e-05
RHOT2	13	0.321654	0.326083	1.963078598192363e-05	3.958098304472901e-05	-4.79605	2.3192913476904856e-06	3.1427631426816557e-05
SYT17	11	0.224484	0.229357	2.9535434460519787e-05	5.110496584737615e-05	-4.79571	2.3229981400483847e-06	3.1448680374708566e-05
PROKR2	7	0.432587	0.41705	0.000420988	0.000483276	4.79568	2.3233136983396083e-06	3.1448680374708566e-05
SCUBE3	7	0.301475	0.295677	0.000112113	0.000153658	4.79485	2.3324482448647067e-06	3.1555559765230165e-05
U2AF1	2	0.031708	0.0284798	1.759637703290263e-05	1.3715073412708331e-05	4.79389	2.3429635534614247e-06	3.168099603207526e-05
BROX	6	0.0331018	0.0307738	3.3061746690271556e-06	7.478993569748621e-06	4.79283	2.3547217410640523e-06	3.182309620880994e-05
GDI1	8	0.300099	0.385715	0.00659748	0.0139678	-4.79266	2.356544869667941e-06	3.183084865047232e-05
DFFA	11	0.109351	0.112399	1.976948491352826e-05	2.2570418742370164e-05	-4.79229	2.360676209423374e-06	3.18697543376049e-05
KRTAP6-1	3	0.671276	0.637271	0.00121536	0.00133701	4.79194	2.3645199057170783e-06	3.19047376049484e-05
HFE2	8	0.755977	0.741282	0.000160757	0.000308406	4.79104	2.3745555602922567e-06	3.202318840574126e-05
FBXO25	7	0.215645	0.209269	0.000105514	0.000107019	4.79025	2.383427656555163e-06	3.212583045012846e-05
TRIM13	21	0.433481	0.422946	7.587465115862741e-05	0.000185267	4.78991	2.3871928801244103e-06	3.215956563784736e-05
POLR1C	20	0.246158	0.249545	1.1426092437211408e-05	1.8161108463207458e-05	-4.78808	2.4078557969827293e-06	3.242078563854917e-05
INPP5E	12	0.25101	0.246981	5.282961158620312e-06	2.1071240626563676e-05	4.78754	2.413916835835373e-06	3.248522524717704e-05
USP11	7	0.638256	0.655124	0.000945352	0.00243245	4.78509	2.4419448275407623e-06	3.2845060444351064e-05
TMEM95	6	0.864206	0.852892	0.000100453	0.000175866	4.78398	2.4547087894906286e-06	3.299931736795449e-05
ZNF680	11	0.1946	0.187386	4.1481398972101895e-05	0.000103413	4.78342	2.4611049945632864e-06	3.3067853236550485e-05
SIDT1	11	0.261261	0.250682	1.6287488959623616e-05	0.000135117	4.7832	2.463724678200869e-06	3.308560156940808e-05
SUZ12P	1	0.0320311	0.0284041	1.8443529009889353e-05	2.1767997582854627e-05	4.78293	2.466781592519817e-06	3.310919972046488e-05
APOPT1	8	0.0577506	0.062945	3.262651274810067e-05	4.083517047916951e-05	-4.78271	2.469343458082188e-06	3.312613196137111e-05
HAUS8	13	0.061567	0.0643874	6.239673524182781e-06	1.5851794876896093e-05	-4.78114	2.4876705411283065e-06	3.335442475539137e-05
MIR520E	3	0.902599	0.887202	0.000139897	0.000326421	4.77883	2.514716862519952e-06	3.369932250010299e-05
RNF187	11	0.189946	0.193278	2.0726951274165614e-05	2.0185038841451977e-05	-4.77832	2.5208243046316762e-06	3.376340649868136e-05
ARSK	17	0.123889	0.118084	4.9010372124612015e-05	6.321280212204725e-05	4.77745	2.531073903668872e-06	3.3882873198089605e-05
NELFCD	4	0.719532	0.713795	0.000341437	0.000102487	4.77633	2.5444371194905932e-06	3.40438737494868e-05
NEURL1B	8	0.323312	0.328965	6.315083516803418e-05	8.436445249591908e-05	-4.77613	2.546835960409178e-06	3.405808193775528e-05
CTNS	20	0.14446	0.14037	1.1033198593713981e-05	2.1162684387228873e-05	4.77601	2.5482902717123846e-06	3.4059650929629066e-05
ZC3H11A	25	0.493483	0.497009	1.7384892152070124e-05	2.356769971692018e-05	-4.77466	2.5644259916837584e-06	3.425734249509373e-05
LINC00550	1	0.857734	0.87277	0.000437984	0.000493627	-4.77371	2.5759150516359043e-06	3.4392786132298044e-05
CDHR2	17	0.414523	0.404601	8.725464204708736e-05	0.000120194	4.77296	2.584906913939468e-06	3.448576079559854e-05
C1orf189	4	0.90214	0.895786	5.2328188661080306e-05	7.425731933105664e-05	4.77291	2.5855859909555722e-06	3.448576079559854e-05
OR8J1	3	0.811477	0.785647	0.000550741	0.000972272	4.77186	2.598294651192323e-06	3.463713042340368e-05
ZNF575	13	0.108935	0.105838	4.002599271941223e-06	1.6903748818038345e-05	4.77139	2.6040942751580355e-06	3.4696287478896944e-05
TMPRSS13	7	0.626738	0.61441	0.000257829	0.000272123	4.77061	2.613589050696134e-06	3.4804590207257715e-05
GPR112	5	0.841731	0.808207	0.00114097	0.00101385	4.76831	2.6419394651485933e-06	3.5163744971086944e-05
ZC3H10	14	0.103359	0.106103	4.374559549443138e-06	1.2101205370958363e-05	-4.76756	2.651211510559456e-06	3.526872753603245e-05
MIR1343	4	0.907361	0.893509	0.000160025	0.000270247	4.76735	2.653787209783811e-06	3.528456637225604e-05
YWHAB	11	0.23551	0.228587	3.921283617321789e-05	6.402460607073503e-05	4.76598	2.670945366988461e-06	3.549417486908244e-05
CHSY1	9	0.0979304	0.100876	3.839245230089393e-05	6.333250816904035e-05	-4.76442	2.6904641748365142e-06	3.573491911051105e-05
ATP13A5-AS1	4	0.791841	0.764639	0.000668996	0.00108522	4.76392	2.696838197286427e-06	3.5800913536149935e-05
COX7B	7	0.18811	0.320498	0.0161875	0.0327579	-4.76367	2.6999932804600767e-06	3.581798432369528e-05
CDHR1	4	0.446659	0.453985	9.812294645440555e-05	9.959668677292679e-05	-4.76359	2.7009361289820856e-06	3.581798432369528e-05
AGO1	1	0.942089	0.933842	5.019891443565102e-05	0.000101303	4.76339	2.7034781864615973e-06	3.5833042039598955e-05
STARD13-AS	3	0.906465	0.893113	8.003366525962705e-05	0.000282769	4.76321	2.70579575492495e-06	3.5845110169897605e-05
PLB1	7	0.791873	0.813382	0.00043497	0.000835623	-4.76047	2.7406795857645085e-06	3.628836405787466e-05
LOC100125556	2	0.0479604	0.0545668	8.387720896096474e-05	9.792102008576045e-05	-4.76007	2.7458047148423696e-06	3.6337337719797075e-05
LOC101928682	2	0.854109	0.864248	0.000149708	0.00026607	-4.75995	2.7473817614300996e-06	3.633933041143915e-05
PNMT	11	0.110501	0.120027	8.616252256076146e-05	0.000108181	-4.75947	2.7535145676359057e-06	3.639177659180007e-05
SCARNA20	4	0.758253	0.733302	0.00061	0.00120797	4.75942	2.7542039359760757e-06	3.639177659180007e-05
LOC286135	1	0.932025	0.924124	5.600914931685519e-05	0.000129575	4.75818	2.770170281679228e-06	3.658376771683688e-05
MIR146A	1	0.920205	0.911949	8.514765995049791e-05	0.000151426	4.75797	2.772936857439173e-06	3.660132976334867e-05
TNFRSF12A	7	0.300382	0.316658	0.000174116	0.000293267	-4.75718	2.783146109411937e-06	3.6717062215053904e-05
PAGE1	6	0.883201	0.879656	0.00027992	0.000583794	4.75693	2.7864393328358594e-06	3.674148136852667e-05
BIN3	17	0.437379	0.443181	7.556613006739071e-05	6.183497124764629e-05	-4.75627	2.7950325932456793e-06	3.683572442469409e-05
PDIA6	19	0.55191	0.544841	8.452458465217988e-05	0.000133443	4.75533	2.807375861713783e-06	3.697926581031987e-05
SAMD15	6	0.262523	0.270956	0.000159957	0.000169644	-4.75496	2.8122367996634823e-06	3.70241511480244e-05
LOC647946	3	0.874097	0.882946	0.000181755	0.000227627	-4.75432	2.8205859595064407e-06	3.711489014381538e-05
PPIL1	15	0.469156	0.463964	2.060007038815967e-05	4.2195747325084084e-05	4.75413	2.8231421028383582e-06	3.7129346964278356e-05
SYCP3	11	0.911477	0.903132	6.580437815696811e-05	8.618475736344349e-05	4.75335	2.833489764625987e-06	3.723946157107005e-05
SLAMF9	4	0.830784	0.814969	0.000180621	0.00045604	4.75328	2.8344383115330646e-06	3.723946157107005e-05
SLC35E2	2	0.471776	0.462193	0.000183532	0.000173369	4.75154	2.857453199328672e-06	3.7522484666442224e-05
IL13	8	0.64384	0.652595	0.000264908	0.000319369	-4.75092	2.8657303401656846e-06	3.7611787952457916e-05
CC2D1A	17	0.0913912	0.101636	6.161420451194978e-05	0.00017376	-4.75037	2.8731946955058246e-06	3.7670939201240804e-05
C19orf57	17	0.0913912	0.101636	6.161420451194978e-05	0.00017376	-4.75037	2.8731946955058246e-06	3.7670939201240804e-05
AMZ2	12	0.036353	0.0380651	3.568904752864965e-06	7.436336230811518e-06	-4.75012	2.876518901927975e-06	3.7695122956077764e-05
ARG2	11	0.0435841	0.0476602	1.814226576728118e-05	2.548510849200471e-05	-4.74948	2.885130810510164e-06	3.778853850783878e-05
UPF2	23	0.267424	0.262179	7.814063726790207e-05	0.000158364	4.74923	2.888453740209356e-06	3.779319929729499e-05
C10orf131	15	0.197003	0.202974	3.249694596239173e-05	6.0035753571502024e-05	-4.74933	2.8871099870547367e-06	3.779319929729499e-05
MIR548O	3	0.910648	0.901915	6.72372036311485e-05	8.888155095390323e-05	4.7489	2.8929248056597086e-06	3.783226869824491e-05
SNORD115-26	2	0.710206	0.733688	0.000608647	0.00103114	-4.7483	2.9010111836041783e-06	3.791855305403614e-05
USF2	4	0.0388526	0.0424547	1.262860758649892e-05	2.3064197803741568e-05	-4.74817	2.902792101820667e-06	3.7922373740452046e-05
COL4A6	16	0.225727	0.282584	0.00267867	0.00520433	-4.74802	2.9048336418810397e-06	3.792959355557124e-05
KRTAP10-7	2	0.896891	0.904925	0.000177314	0.000127396	-4.74739	2.9134039777586284e-06	3.800254292544857e-05
LOC100131691	31	0.089757	0.0936804	2.09262071435543e-05	2.5773863007732048e-05	-4.74744	2.9127012254218882e-06	3.800254292544857e-05
EPB41L2	39	0.577793	0.570619	2.390163632395122e-05	7.749676345711444e-05	4.74656	2.9247440983819337e-06	3.813093956309097e-05
PSMA5	15	0.101216	0.0973411	1.6092500537120382e-05	2.1648946581346296e-05	4.74565	2.937201148254931e-06	3.8273759208078963e-05
INTS4	7	0.155516	0.153039	6.265865070615322e-06	9.235149978804682e-06	4.74527	2.9424475018542825e-06	3.832252050600094e-05
C16orf92	4	0.617153	0.630834	0.000225299	0.000346968	-4.74501	2.945961471033021e-06	3.834868087611968e-05
MBD4	24	0.102227	0.104576	4.126764854948492e-05	2.8486240166110775e-05	-4.74432	2.955433761195767e-06	3.845233660187036e-05
RRP1	8	0.168917	0.173904	3.734295709168034e-05	2.7685870585269158e-05	-4.74282	2.9761476435093915e-06	3.870207310791309e-05
CEP57	21	0.0705363	0.0689158	3.0816661450388093e-06	3.9396000988163726e-06	4.74266	2.9784948201944773e-06	3.8712834461456285e-05
SNORD115-22	5	0.795887	0.780218	0.000441041	0.000362885	4.7409	3.0029451210806966e-06	3.901072256987799e-05
DHRS12	14	0.126023	0.129016	2.474081091488559e-05	2.4733654598665e-05	-4.74076	3.0049835870532236e-06	3.901730727837965e-05
RAB39B	7	0.23807	0.296675	0.00672862	0.0127321	4.74051	3.008431606037603e-06	3.9042177872546075e-05
VPS8	21	0.416392	0.419661	1.7096623565877763e-05	1.58905971222307e-05	-4.7389	3.031098540951646e-06	3.929630296729933e-05
BAALC-AS2	2	0.909656	0.895485	0.000112807	0.00027531	4.73893	3.0307488423953255e-06	3.929630296729933e-05
EHD4-AS1	3	0.902266	0.894445	7.343677950098025e-05	0.000129458	4.73657	3.06415199046104e-06	3.968618813567453e-05
EIF4A3	13	0.107653	0.111088	1.5878688074146498e-05	2.8774503714993655e-05	-4.73656	3.0642878140479612e-06	3.968618813567453e-05
GYG2	6	0.63306	0.613676	0.000198934	0.000560663	4.73628	3.06833780283938e-06	3.9712642551053084e-05
MMP23B	10	0.197782	0.214924	0.000350492	0.000396104	-4.7362	3.0694482113061248e-06	3.9712642551053084e-05
MIR4453	3	0.0804161	0.0732359	9.192592902344045e-05	6.39468097958078e-05	4.73597	3.0728027428157694e-06	3.9735862879813064e-05
DDIT3	17	0.235342	0.244069	5.3643849211012255e-05	0.000137895	-4.73498	3.087026085739472e-06	3.9899538069108595e-05
PLRG1	9	0.0878587	0.0793312	5.770117260916176e-05	0.000112803	4.73404	3.1004731583409456e-06	4.005301912207687e-05
ZFAND5	11	0.0581839	0.0532313	3.47843196046569e-05	3.471039407220662e-05	4.73349	3.1085077584513775e-06	4.013645978030859e-05
LINC01350	1	0.944288	0.939079	3.20161289533656e-05	3.934399684753546e-05	4.73261	3.121295835858772e-06	4.028116079964651e-05
RPL3L	9	0.758288	0.742566	0.000219564	0.000289659	4.73232	3.1254359105496128e-06	4.031416699810197e-05
NAAA	8	0.356196	0.352543	9.878512652940972e-06	2.0659076191933476e-05	4.73215	3.127974241345481e-06	4.032648977645553e-05
FLJ33581	5	0.827185	0.836984	0.000143481	0.000324298	-4.73154	3.1368745020099264e-06	4.0414874127007787e-05
SPTLC1	6	0.356108	0.34728	8.367007349685314e-05	0.000102707	4.73146	3.1380027879576604e-06	4.0414874127007787e-05
EFHA2	7	0.0358629	0.0484004	6.61843506976161e-05	0.000243112	-4.73109	3.1434007370325636e-06	4.046393823946668e-05
MTR	20	0.280921	0.277388	2.094561639913833e-05	3.238309811565635e-05	4.72985	3.1615867533798075e-06	4.065695231819818e-05
MIR7155	1	0.916464	0.90589	0.000116216	0.00020074	4.72994	3.1602908623575696e-06	4.065695231819818e-05
PLEKHA8	11	0.0370951	0.0405155	7.348789561202218e-06	1.6300816402359812e-05	-4.72968	3.1640446156520454e-06	4.0668030566970664e-05
TM2D1	10	0.379321	0.372903	5.444676948773774e-05	5.4434437488394884e-05	4.72879	3.1772127496875106e-06	4.0816689257836275e-05
MIR6732	1	0.0403468	0.0359154	3.8880978346343704e-05	3.784316386057015e-05	4.72802	3.1886469246995427e-06	4.092230750968305e-05
DEPDC4	19	0.0345933	0.0384582	1.3791262747467788e-05	2.433981697118821e-05	-4.72806	3.1880847941704964e-06	4.092230750968305e-05
DHH	10	0.289297	0.277557	3.910159739484939e-05	0.000229414	4.7276	3.194911695909876e-06	4.098206216178454e-05
N6AMT2	12	0.406377	0.400185	2.670844124925029e-05	5.3647618125660916e-05	4.72638	3.2130380563594346e-06	4.1193832151865424e-05
GPALPP1	2	0.468522	0.485034	0.000400073	0.000765197	-4.7262	3.215788337083653e-06	4.12083540680111e-05
MRPL10	13	0.134989	0.130296	3.919310481980413e-05	4.122232985872805e-05	4.72553	3.225825914251061e-06	4.12539734766796e-05
LRRC46	13	0.134989	0.130296	3.919310481980413e-05	4.122232985872805e-05	4.72553	3.225825914251061e-06	4.12539734766796e-05
SHC2	5	0.108482	0.0987057	0.00040694	0.000232712	4.72559	3.2249203324719874e-06	4.12539734766796e-05
RPS14	17	0.0472216	0.0439071	4.127667305600353e-05	2.672299380678532e-05	4.72576	3.2223794280533167e-06	4.12539734766796e-05
PDC	12	0.82049	0.801306	0.000287863	0.000509715	4.72502	3.2334353748922357e-06	4.13305399776115e-05
A3GALT2	7	0.829345	0.835806	0.000105707	0.000110604	-4.72445	3.2419785562077155e-06	4.141895873590349e-05
SNORD18C	5	0.859872	0.842436	0.000276982	0.00047529	4.72188	3.280984627027563e-06	4.187689070316096e-05
HSP90AB4P	1	0.907986	0.89381	0.000144879	0.000308891	4.72187	3.281109866281031e-06	4.187689070316096e-05
VPS26A	9	0.0900562	0.0968976	4.2145182074636825e-05	7.643257195259527e-05	-4.72114	3.2923041189969837e-06	4.199872179842171e-05
PRKG2	10	0.341813	0.353275	0.000219642	0.000268348	-4.7209	3.295944631433764e-06	4.2024118861749324e-05
LOC100506393	1	0.890175	0.870448	0.000191837	0.000589939	4.72034	3.3045558669940472e-06	4.211283677422379e-05
[truncated: 23,476 more rows]
